# Supplementary material for: Linking Biochemical and Cellular Efficacy of MERS Coronavirus Main Protease Inhibitors
Source: ACS Pharmacol Transl Sci. 2026 Jun 24;9(7):1854–68. doi: 10.1021/acsptsci.6c00107 (PMC13344468; doi:10.1021/acsptsci.6c00107)
Supplement: Supplementary file 2 [file pt6c00107_si_002.xlsx]

## Sheet: ES
Plate	Enzyme (nM)	Substrate (nM)	Inhibitor (nM)	v (nM.min^{-1})
3E_8S	25	1350	0	0.441959
3E_8S	25	1350	0	0.511061
3E_8S	25	1150	0	0.401141
3E_8S	25	1150	0	0.505501
3E_8S	25	950	0	0.356292
3E_8S	25	950	0	0.384774
3E_8S	25	750	0	0.333657
3E_8S	25	750	0	0.313369
3E_8S	25	550	0	0.252551
3E_8S	25	550	0	0.233283
3E_8S	25	350	0	0.130362
3E_8S	25	350	0	0.141524
3E_8S	25	150	0	0.0944382
3E_8S	25	150	0	0.100595
3E_8S	25	50	0	0.0230337
3E_8S	25	50	0	0.0253814
3E_8S	25	1350	0	0.486521
3E_8S	25	1350	0	0.519831
3E_8S	25	1150	0	0.440033
3E_8S	25	1150	0	0.48074
3E_8S	25	950	0	0.365284
3E_8S	25	950	0	0.404662
3E_8S	25	750	0	0.315363
3E_8S	25	750	0	0.233992
3E_8S	25	550	0	0.254678
3E_8S	25	550	0	0.244047
3E_8S	25	350	0	0.137892
3E_8S	25	350	0	0.130982
3E_8S	25	150	0	0.0970074
3E_8S	25	150	0	0.099045
3E_8S	25	50	0	0.0228565
3E_8S	25	50	0	0.0221921
3E_8S	25	1350	0	0.530861
3E_8S	25	1350	0	0.526564
3E_8S	25	1150	0	0.437552
3E_8S	25	1150	0	0.503995
3E_8S	25	950	0	0.368163
3E_8S	25	950	0	0.359481
3E_8S	25	750	0	0.531126
3E_8S	25	750	0	0.336536
3E_8S	25	550	0	0.281078
3E_8S	25	550	0	0.230049
3E_8S	25	350	0	0.140284
3E_8S	25	350	0	0.142632
3E_8S	25	150	0	0.0914704
3E_8S	25	150	0	0.100595
3E_8S	25	50	0	0.0230337
3E_8S	25	50	0	0.0272861
3E_8S	50	1350	0	1.06569
3E_8S	50	1350	0	1.07162
3E_8S	50	1150	0	0.940174
3E_8S	50	1150	0	0.884716
3E_8S	50	950	0	0.767488
3E_8S	50	950	0	0.868792
3E_8S	50	750	0	0.665209
3E_8S	50	750	0	0.778783
3E_8S	50	550	0	0.604524
3E_8S	50	550	0	0.468182
3E_8S	50	350	0	0.294743
3E_8S	50	350	0	0.28141
3E_8S	50	150	0	0.190205
3E_8S	50	150	0	0.18706
3E_8S	50	50	0	0.0467319
3E_8S	50	50	0	0.046599
3E_8S	50	1350	0	1.0497
3E_8S	50	1350	0	1.0563
3E_8S	50	1150	0	0.89703
3E_8S	50	1150	0	0.99922
3E_8S	50	950	0	0.764609
3E_8S	50	950	0	0.759072
3E_8S	50	750	0	0.671765
3E_8S	50	750	0	0.627514
3E_8S	50	550	0	0.467739
3E_8S	50	550	0	0.479699
3E_8S	50	350	0	0.298951
3E_8S	50	350	0	0.28987
3E_8S	50	150	0	0.192021
3E_8S	50	150	0	0.187282
3E_8S	50	50	0	0.0455802
3E_8S	50	50	0	0.0466433
3E_8S	50	1350	0	1.05621
3E_8S	50	1350	0	1.05612
3E_8S	50	1150	0	0.913685
3E_8S	50	1150	0	0.950318
3E_8S	50	950	0	0.878758
3E_8S	50	950	0	0.756502
3E_8S	50	750	0	0.658786
3E_8S	50	750	0	0.667203
3E_8S	50	550	0	0.48187
3E_8S	50	550	0	0.490729
3E_8S	50	350	0	0.294566
3E_8S	50	350	0	0.298774
3E_8S	50	150	0	0.19242
3E_8S	50	150	0	0.194413
3E_8S	50	50	0	0.0499211
3E_8S	50	50	0	0.0474406
3E_8S	100	1350	0	1.32703
3E_8S	100	1350	0	1.26834
3E_8S	100	1150	0	1.27704
3E_8S	100	1150	0	1.27788
3E_8S	100	950	0	0.992642
3E_8S	100	950	0	0.966286
3E_8S	100	750	0	0.850631
3E_8S	100	750	0	0.81103
3E_8S	100	550	0	0.612763
3E_8S	100	550	0	0.591191
3E_8S	100	350	0	0.383556
3E_8S	100	350	0	0.352017
3E_8S	100	150	0	0.243714
3E_8S	100	150	0	0.234678
3E_8S	100	50	0	0.0613494
3E_8S	100	50	0	0.0592675
3E_8S	100	1350	0	1.32672
3E_8S	100	1350	0	1.29049
3E_8S	100	1150	0	1.31438
3E_8S	100	1150	0	1.23124
3E_8S	100	950	0	1.09023
3E_8S	100	950	0	1.07698
3E_8S	100	750	0	0.937982
3E_8S	100	750	0	1.15888
3E_8S	100	550	0	0.787465
3E_8S	100	550	0	0.688199
3E_8S	100	350	0	0.381961
3E_8S	100	350	0	0.424972
3E_8S	100	150	0	0.253681
3E_8S	100	150	0	0.237956
3E_8S	100	50	0	0.0596662
3E_8S	100	50	0	0.0623239
3E_8S	100	1350	0	1.3851
3E_8S	100	1350	0	1.28973
3E_8S	100	1150	0	1.28962
3E_8S	100	1150	0	1.25064
3E_8S	100	950	0	1.00168
3E_8S	100	950	0	0.96261
3E_8S	100	750	0	0.846998
3E_8S	100	750	0	0.792869
3E_8S	100	550	0	0.613162
3E_8S	100	550	0	0.582199
3E_8S	100	350	0	0.417087
3E_8S	100	350	0	0.362427
3E_8S	100	150	0	0.265242
3E_8S	100	150	0	0.24398
3E_8S	100	50	0	0.0684367
3E_8S	100	50	0	0.059489

## Sheet: ESI4c
Plate	Enzyme (nM)	Substrate (nM)	Inhibitor (nM)	Inhibitor_ID	v (nM.min^{-1})
E100_S1350	100	1350	99500	ASAP-0000153-001	0.1087
E100_S1350	100	1350	49750	ASAP-0000153-001	0.0192351
E100_S1350	100	1350	24880	ASAP-0000153-001	0.0948809
E100_S1350	100	1350	12440	ASAP-0000153-001	0.135717
E100_S1350	100	1350	7463	ASAP-0000153-001	0.212682
E100_S1350	100	1350	2488	ASAP-0000153-001	0.408171
E100_S1350	100	1350	1552	ASAP-0000153-001	0.599003
E100_S1350	100	1350	776	ASAP-0000153-001	0.972675
E100_S1350	100	1350	388	ASAP-0000153-001	1.66292
E100_S1350	100	1350	194	ASAP-0000153-001	2.59886
E100_S1350	100	1350	100	ASAP-0000153-001	3.03772
E100_S1350	100	1350	50	ASAP-0000153-001	2.58905
E100_S1350	100	1350	99500	ASAP-0000214-001	0.074214
E100_S1350	100	1350	49750	ASAP-0000214-001	0.143137
E100_S1350	100	1350	24880	ASAP-0000214-001	0.335737
E100_S1350	100	1350	12440	ASAP-0000214-001	0.656099
E100_S1350	100	1350	7463	ASAP-0000214-001	0.917821
E100_S1350	100	1350	2488	ASAP-0000214-001	2.03087
E100_S1350	100	1350	1552	ASAP-0000214-001	2.84231
E100_S1350	100	1350	776	ASAP-0000214-001	2.95826
E100_S1350	100	1350	388	ASAP-0000214-001	2.46256
E100_S1350	100	1350	194	ASAP-0000214-001	1.90211
E100_S1350	100	1350	100	ASAP-0000214-001	1.60274
E100_S1350	100	1350	50	ASAP-0000214-001	1.39555
E100_S1350	100	1350	99500	ASAP-0000223-001	0.0897764
E100_S1350	100	1350	49750	ASAP-0000223-001	0.0938351
E100_S1350	100	1350	24880	ASAP-0000223-001	0.141942
E100_S1350	100	1350	12440	ASAP-0000223-001	0.236885
E100_S1350	100	1350	7463	ASAP-0000223-001	0.375328
E100_S1350	100	1350	2488	ASAP-0000223-001	0.973348
E100_S1350	100	1350	1552	ASAP-0000223-001	1.67659
E100_S1350	100	1350	776	ASAP-0000223-001	2.64057
E100_S1350	100	1350	388	ASAP-0000223-001	2.98889
E100_S1350	100	1350	194	ASAP-0000223-001	2.41535
E100_S1350	100	1350	100	ASAP-0000223-001	2.00938
E100_S1350	100	1350	50	ASAP-0000223-001	1.60613
E100_S1350	100	1350	99500	ASAP-0000272-001	0.0165958
E100_S1350	100	1350	49750	ASAP-0000272-001	0.00808
E100_S1350	100	1350	24880	ASAP-0000272-001	0.0397277
E100_S1350	100	1350	12440	ASAP-0000272-001	0.0625609
E100_S1350	100	1350	7463	ASAP-0000272-001	0.109497
E100_S1350	100	1350	2488	ASAP-0000272-001	0.254713
E100_S1350	100	1350	1552	ASAP-0000272-001	0.413126
E100_S1350	100	1350	776	ASAP-0000272-001	0.737222
E100_S1350	100	1350	388	ASAP-0000272-001	1.41482
E100_S1350	100	1350	194	ASAP-0000272-001	2.31874
E100_S1350	100	1350	100	ASAP-0000272-001	3.06959
E100_S1350	100	1350	50	ASAP-0000272-001	2.80169
E100_S1350	100	1350	99500	ASAP-0000577-001	0.530678
E100_S1350	100	1350	49750	ASAP-0000577-001	0.256531
E100_S1350	100	1350	24880	ASAP-0000577-001	0.421916
E100_S1350	100	1350	12440	ASAP-0000577-001	0.638345
E100_S1350	100	1350	7463	ASAP-0000577-001	0.960599
E100_S1350	100	1350	2488	ASAP-0000577-001	2.01481
E100_S1350	100	1350	1552	ASAP-0000577-001	2.84756
E100_S1350	100	1350	776	ASAP-0000577-001	3.10707
E100_S1350	100	1350	388	ASAP-0000577-001	2.5204
E100_S1350	100	1350	194	ASAP-0000577-001	1.95809
E100_S1350	100	1350	100	ASAP-0000577-001	1.66522
E100_S1350	100	1350	50	ASAP-0000577-001	1.42672
E100_S1350	100	1350	99500	ASAP-0000654-001	-0.0626107
E100_S1350	100	1350	49750	ASAP-0000654-001	-0.0382835
E100_S1350	100	1350	24880	ASAP-0000654-001	0.0119893
E100_S1350	100	1350	12440	ASAP-0000654-001	0.0541198
E100_S1350	100	1350	7463	ASAP-0000654-001	0.0646027
E100_S1350	100	1350	2488	ASAP-0000654-001	0.175681
E100_S1350	100	1350	1552	ASAP-0000654-001	0.325752
E100_S1350	100	1350	776	ASAP-0000654-001	0.615885
E100_S1350	100	1350	388	ASAP-0000654-001	1.28997
E100_S1350	100	1350	194	ASAP-0000654-001	2.37668
E100_S1350	100	1350	100	ASAP-0000654-001	3.00505
E100_S1350	100	1350	50	ASAP-0000654-001	2.58544
E100_S1350	100	1350	99500	ASAP-0000733-001	0.007831
E100_S1350	100	1350	49750	ASAP-0000733-001	0.0117403
E100_S1350	100	1350	24880	ASAP-0000733-001	0.0335775
E100_S1350	100	1350	12440	ASAP-0000733-001	0.0397028
E100_S1350	100	1350	7463	ASAP-0000733-001	0.0686365
E100_S1350	100	1350	2488	ASAP-0000733-001	0.175955
E100_S1350	100	1350	1552	ASAP-0000733-001	0.30267
E100_S1350	100	1350	776	ASAP-0000733-001	0.588097
E100_S1350	100	1350	388	ASAP-0000733-001	1.11398
E100_S1350	100	1350	194	ASAP-0000733-001	1.92599
E100_S1350	100	1350	100	ASAP-0000733-001	2.93807
E100_S1350	100	1350	50	ASAP-0000733-001	2.83401
E100_S1350	100	1350	99500	ASAP-0000773-001	0.153844
E100_S1350	100	1350	49750	ASAP-0000773-001	0.26654
E100_S1350	100	1350	24880	ASAP-0000773-001	0.503562
E100_S1350	100	1350	12440	ASAP-0000773-001	0.853978
E100_S1350	100	1350	7463	ASAP-0000773-001	1.32267
E100_S1350	100	1350	2488	ASAP-0000773-001	2.62301
E100_S1350	100	1350	1552	ASAP-0000773-001	3.13147
E100_S1350	100	1350	776	ASAP-0000773-001	2.63282
E100_S1350	100	1350	388	ASAP-0000773-001	2.15843
E100_S1350	100	1350	194	ASAP-0000773-001	1.72687
E100_S1350	100	1350	100	ASAP-0000773-001	1.51771
E100_S1350	100	1350	50	ASAP-0000773-001	1.37874
E100_S1350	100	1350	99500	ASAP-0008374-001	6.22e-05
E100_S1350	100	1350	49750	ASAP-0008374-001	0.0524266
E100_S1350	100	1350	24880	ASAP-0008374-001	0.116843
E100_S1350	100	1350	12440	ASAP-0008374-001	0.238902
E100_S1350	100	1350	7463	ASAP-0008374-001	0.39851
E100_S1350	100	1350	2488	ASAP-0008374-001	1.00039
E100_S1350	100	1350	1552	ASAP-0008374-001	1.60481
E100_S1350	100	1350	776	ASAP-0008374-001	2.50444
E100_S1350	100	1350	388	ASAP-0008374-001	3.0811
E100_S1350	100	1350	194	ASAP-0008374-001	2.57102
E100_S1350	100	1350	100	ASAP-0008374-001	2.15746
E100_S1350	100	1350	50	ASAP-0008374-001	1.68675
E100_S1350	100	1350	99500	ASAP-0008401-001	0.0879587
E100_S1350	100	1350	49750	ASAP-0008401-001	0.143759
E100_S1350	100	1350	24880	ASAP-0008401-001	0.235216
E100_S1350	100	1350	12440	ASAP-0008401-001	0.37595
E100_S1350	100	1350	7463	ASAP-0008401-001	0.494474
E100_S1350	100	1350	2488	ASAP-0008401-001	1.02384
E100_S1350	100	1350	1552	ASAP-0008401-001	1.57117
E100_S1350	100	1350	776	ASAP-0008401-001	2.44525
E100_S1350	100	1350	388	ASAP-0008401-001	3.02435
E100_S1350	100	1350	194	ASAP-0008401-001	2.45711
E100_S1350	100	1350	100	ASAP-0008401-001	2.01434
E100_S1350	100	1350	50	ASAP-0008401-001	1.60852
E100_S1350	100	1350	99500	ASAP-0008420-001	0.0298176
E100_S1350	100	1350	49750	ASAP-0008420-001	0.0833523
E100_S1350	100	1350	24880	ASAP-0008420-001	0.165746
E100_S1350	100	1350	12440	ASAP-0008420-001	0.278567
E100_S1350	100	1350	7463	ASAP-0008420-001	0.464345
E100_S1350	100	1350	2488	ASAP-0008420-001	1.17297
E100_S1350	100	1350	1552	ASAP-0008420-001	1.8361
E100_S1350	100	1350	776	ASAP-0008420-001	2.80869
E100_S1350	100	1350	388	ASAP-0008420-001	3.03159
E100_S1350	100	1350	194	ASAP-0008420-001	2.43427
E100_S1350	100	1350	100	ASAP-0008420-001	1.93003
E100_S1350	100	1350	50	ASAP-0008420-001	1.62313
E100_S1350	100	1350	99500	ASAP-0008452-001	0.111589
E100_S1350	100	1350	49750	ASAP-0008452-001	0.201801
E100_S1350	100	1350	24880	ASAP-0008452-001	0.392658
E100_S1350	100	1350	12440	ASAP-0008452-001	0.696536
E100_S1350	100	1350	7463	ASAP-0008452-001	1.12237
E100_S1350	100	1350	2488	ASAP-0008452-001	2.47449
E100_S1350	100	1350	1552	ASAP-0008452-001	2.96098
E100_S1350	100	1350	776	ASAP-0008452-001	2.62179
E100_S1350	100	1350	388	ASAP-0008452-001	2.10726
E100_S1350	100	1350	194	ASAP-0008452-001	1.72234
E100_S1350	100	1350	100	ASAP-0008452-001	1.52007
E100_S1350	100	1350	50	ASAP-0008452-001	1.38437
E100_S1350	100	1350	99500	ASAP-0008502-001	0.0531487
E100_S1350	100	1350	49750	ASAP-0008502-001	0.090125
E100_S1350	100	1350	24880	ASAP-0008502-001	0.149561
E100_S1350	100	1350	12440	ASAP-0008502-001	0.21826
E100_S1350	100	1350	7463	ASAP-0008502-001	0.289025
E100_S1350	100	1350	2488	ASAP-0008502-001	0.541709
E100_S1350	100	1350	1552	ASAP-0008502-001	0.78249
E100_S1350	100	1350	776	ASAP-0008502-001	1.31408
E100_S1350	100	1350	388	ASAP-0008502-001	2.20447
E100_S1350	100	1350	194	ASAP-0008502-001	2.91444
E100_S1350	100	1350	100	ASAP-0008502-001	2.68905
E100_S1350	100	1350	50	ASAP-0008502-001	2.06785
E100_S1350	100	1350	99500	ASAP-0000153-001	0.0235428
E100_S1350	100	1350	49750	ASAP-0000153-001	0.0495134
E100_S1350	100	1350	24880	ASAP-0000153-001	0.100832
E100_S1350	100	1350	12440	ASAP-0000153-001	0.165796
E100_S1350	100	1350	7463	ASAP-0000153-001	0.205561
E100_S1350	100	1350	2488	ASAP-0000153-001	0.386359
E100_S1350	100	1350	1552	ASAP-0000153-001	0.583715
E100_S1350	100	1350	776	ASAP-0000153-001	0.954299
E100_S1350	100	1350	388	ASAP-0000153-001	1.66559
E100_S1350	100	1350	194	ASAP-0000153-001	2.69858
E100_S1350	100	1350	100	ASAP-0000153-001	3.07079
E100_S1350	100	1350	50	ASAP-0000153-001	2.56801
E100_S1350	100	1350	99500	ASAP-0000214-001	0.0898262
E100_S1350	100	1350	49750	ASAP-0000214-001	0.145901
E100_S1350	100	1350	24880	ASAP-0000214-001	0.33245
E100_S1350	100	1350	12440	ASAP-0000214-001	0.591434
E100_S1350	100	1350	7463	ASAP-0000214-001	0.953951
E100_S1350	100	1350	2488	ASAP-0000214-001	2.16055
E100_S1350	100	1350	1552	ASAP-0000214-001	2.91402
E100_S1350	100	1350	776	ASAP-0000214-001	3.02863
E100_S1350	100	1350	388	ASAP-0000214-001	2.32907
E100_S1350	100	1350	194	ASAP-0000214-001	1.8294
E100_S1350	100	1350	100	ASAP-0000214-001	1.5747
E100_S1350	100	1350	50	ASAP-0000214-001	1.33781
E100_S1350	100	1350	99500	ASAP-0000223-001	0.088133
E100_S1350	100	1350	49750	ASAP-0000223-001	0.100683
E100_S1350	100	1350	24880	ASAP-0000223-001	0.133799
E100_S1350	100	1350	12440	ASAP-0000223-001	0.235565
E100_S1350	100	1350	7463	ASAP-0000223-001	0.384566
E100_S1350	100	1350	2488	ASAP-0000223-001	0.981615
E100_S1350	100	1350	1552	ASAP-0000223-001	1.47276
E100_S1350	100	1350	776	ASAP-0000223-001	2.44348
E100_S1350	100	1350	388	ASAP-0000223-001	3.07241
E100_S1350	100	1350	194	ASAP-0000223-001	2.496
E100_S1350	100	1350	100	ASAP-0000223-001	2.06722
E100_S1350	100	1350	50	ASAP-0000223-001	1.70742
E100_S1350	100	1350	99500	ASAP-0000272-001	0.0154753
E100_S1350	100	1350	49750	ASAP-0000272-001	-0.00130724
E100_S1350	100	1350	24880	ASAP-0000272-001	0.0395285
E100_S1350	100	1350	12440	ASAP-0000272-001	0.0544435
E100_S1350	100	1350	7463	ASAP-0000272-001	0.106659
E100_S1350	100	1350	2488	ASAP-0000272-001	0.251302
E100_S1350	100	1350	1552	ASAP-0000272-001	0.405556
E100_S1350	100	1350	776	ASAP-0000272-001	0.766654
E100_S1350	100	1350	388	ASAP-0000272-001	1.41731
E100_S1350	100	1350	194	ASAP-0000272-001	2.37006
E100_S1350	100	1350	100	ASAP-0000272-001	3.08012
E100_S1350	100	1350	50	ASAP-0000272-001	2.74385
E100_S1350	100	1350	99500	ASAP-0000577-001	0.217214
E100_S1350	100	1350	49750	ASAP-0000577-001	0.287656
E100_S1350	100	1350	24880	ASAP-0000577-001	0.450526
E100_S1350	100	1350	12440	ASAP-0000577-001	0.73899
E100_S1350	100	1350	7463	ASAP-0000577-001	0.978402
E100_S1350	100	1350	2488	ASAP-0000577-001	2.06979
E100_S1350	100	1350	1552	ASAP-0000577-001	2.75411
E100_S1350	100	1350	776	ASAP-0000577-001	3.06003
E100_S1350	100	1350	388	ASAP-0000577-001	2.49777
E100_S1350	100	1350	194	ASAP-0000577-001	1.98744
E100_S1350	100	1350	100	ASAP-0000577-001	1.62712
E100_S1350	100	1350	50	ASAP-0000577-001	1.41517
E100_S1350	100	1350	99500	ASAP-0000654-001	-0.111215
E100_S1350	100	1350	49750	ASAP-0000654-001	-0.0296682
E100_S1350	100	1350	24880	ASAP-0000654-001	0.00516672
E100_S1350	100	1350	12440	ASAP-0000654-001	0.0375116
E100_S1350	100	1350	7463	ASAP-0000654-001	0.0678895
E100_S1350	100	1350	2488	ASAP-0000654-001	0.190048
E100_S1350	100	1350	1552	ASAP-0000654-001	0.350503
E100_S1350	100	1350	776	ASAP-0000654-001	0.686203
E100_S1350	100	1350	388	ASAP-0000654-001	1.29413
E100_S1350	100	1350	194	ASAP-0000654-001	2.25552
E100_S1350	100	1350	100	ASAP-0000654-001	2.92462
E100_S1350	100	1350	50	ASAP-0000654-001	2.56786
E100_S1350	100	1350	99500	ASAP-0000733-001	0.0189363
E100_S1350	100	1350	49750	ASAP-0000733-001	0.0214014
E100_S1350	100	1350	24880	ASAP-0000733-001	0.0356192
E100_S1350	100	1350	12440	ASAP-0000733-001	0.0516298
E100_S1350	100	1350	7463	ASAP-0000733-001	0.0765546
E100_S1350	100	1350	2488	ASAP-0000733-001	0.174062
E100_S1350	100	1350	1552	ASAP-0000733-001	0.309045
E100_S1350	100	1350	776	ASAP-0000733-001	0.548631
E100_S1350	100	1350	388	ASAP-0000733-001	1.08194
E100_S1350	100	1350	194	ASAP-0000733-001	2.02323
E100_S1350	100	1350	100	ASAP-0000733-001	3.05127
E100_S1350	100	1350	50	ASAP-0000733-001	2.91125
E100_S1350	100	1350	99500	ASAP-0000773-001	0.162434
E100_S1350	100	1350	49750	ASAP-0000773-001	0.2642
E100_S1350	100	1350	24880	ASAP-0000773-001	0.499603
E100_S1350	100	1350	12440	ASAP-0000773-001	0.881617
E100_S1350	100	1350	7463	ASAP-0000773-001	1.35362
E100_S1350	100	1350	2488	ASAP-0000773-001	2.73616
E100_S1350	100	1350	1552	ASAP-0000773-001	3.07798
E100_S1350	100	1350	776	ASAP-0000773-001	2.66066
E100_S1350	100	1350	388	ASAP-0000773-001	2.14105
E100_S1350	100	1350	194	ASAP-0000773-001	1.72849
E100_S1350	100	1350	100	ASAP-0000773-001	1.49435
E100_S1350	100	1350	50	ASAP-0000773-001	1.33691
E100_S1350	100	1350	99500	ASAP-0008374-001	0.00265183
E100_S1350	100	1350	49750	ASAP-0008374-001	0.0652003
E100_S1350	100	1350	24880	ASAP-0008374-001	0.146872
E100_S1350	100	1350	12440	ASAP-0008374-001	0.286261
E100_S1350	100	1350	7463	ASAP-0008374-001	0.406453
E100_S1350	100	1350	2488	ASAP-0008374-001	0.992247
E100_S1350	100	1350	1552	ASAP-0008374-001	1.5509
E100_S1350	100	1350	776	ASAP-0008374-001	2.49438
E100_S1350	100	1350	388	ASAP-0008374-001	3.04023
E100_S1350	100	1350	194	ASAP-0008374-001	2.54784
E100_S1350	100	1350	100	ASAP-0008374-001	2.10156
E100_S1350	100	1350	50	ASAP-0008374-001	1.68807
E100_S1350	100	1350	99500	ASAP-0008401-001	0.0970223
E100_S1350	100	1350	49750	ASAP-0008401-001	0.14356
E100_S1350	100	1350	24880	ASAP-0008401-001	0.243508
E100_S1350	100	1350	12440	ASAP-0008401-001	0.356155
E100_S1350	100	1350	7463	ASAP-0008401-001	0.491361
E100_S1350	100	1350	2488	ASAP-0008401-001	1.06346
E100_S1350	100	1350	1552	ASAP-0008401-001	1.63718
E100_S1350	100	1350	776	ASAP-0008401-001	2.60882
E100_S1350	100	1350	388	ASAP-0008401-001	2.98105
E100_S1350	100	1350	194	ASAP-0008401-001	2.46004
E100_S1350	100	1350	100	ASAP-0008401-001	1.95248
E100_S1350	100	1350	50	ASAP-0008401-001	1.60421
E100_S1350	100	1350	99500	ASAP-0008420-001	0.0594484
E100_S1350	100	1350	49750	ASAP-0008420-001	0.0944825
E100_S1350	100	1350	24880	ASAP-0008420-001	0.166443
E100_S1350	100	1350	12440	ASAP-0008420-001	0.292959
E100_S1350	100	1350	7463	ASAP-0008420-001	0.459514
E100_S1350	100	1350	2488	ASAP-0008420-001	1.16316
E100_S1350	100	1350	1552	ASAP-0008420-001	1.79141
E100_S1350	100	1350	776	ASAP-0008420-001	2.66611
E100_S1350	100	1350	388	ASAP-0008420-001	3.03717
E100_S1350	100	1350	194	ASAP-0008420-001	2.45409
E100_S1350	100	1350	100	ASAP-0008420-001	2.00933
E100_S1350	100	1350	50	ASAP-0008420-001	1.69099
E100_S1350	100	1350	99500	ASAP-0008452-001	0.124288
E100_S1350	100	1350	49750	ASAP-0008452-001	0.208997
E100_S1350	100	1350	24880	ASAP-0008452-001	0.383993
E100_S1350	100	1350	12440	ASAP-0008452-001	0.710256
E100_S1350	100	1350	7463	ASAP-0008452-001	1.10641
E100_S1350	100	1350	2488	ASAP-0008452-001	2.48738
E100_S1350	100	1350	1552	ASAP-0008452-001	2.9427
E100_S1350	100	1350	776	ASAP-0008452-001	2.59099
E100_S1350	100	1350	388	ASAP-0008452-001	2.07106
E100_S1350	100	1350	194	ASAP-0008452-001	1.70989
E100_S1350	100	1350	100	ASAP-0008452-001	1.48367
E100_S1350	100	1350	50	ASAP-0008452-001	1.33933
E100_S1350	100	1350	99500	ASAP-0008502-001	0.0527005
E100_S1350	100	1350	49750	ASAP-0008502-001	0.10392
E100_S1350	100	1350	24880	ASAP-0008502-001	0.170626
E100_S1350	100	1350	12440	ASAP-0008502-001	0.247243
E100_S1350	100	1350	7463	ASAP-0008502-001	0.29154
E100_S1350	100	1350	2488	ASAP-0008502-001	0.540016
E100_S1350	100	1350	1552	ASAP-0008502-001	0.767675
E100_S1350	100	1350	776	ASAP-0008502-001	1.32638
E100_S1350	100	1350	388	ASAP-0008502-001	2.19125
E100_S1350	100	1350	194	ASAP-0008502-001	2.91661
E100_S1350	100	1350	100	ASAP-0008502-001	2.63691
E100_S1350	100	1350	50	ASAP-0008502-001	2.04173
E100_S50	100	50	99500	ASAP-0000153-001	0.0408118
E100_S50	100	50	49750	ASAP-0000153-001	0.00296897
E100_S50	100	50	24880	ASAP-0000153-001	0.00416821
E100_S50	100	50	12440	ASAP-0000153-001	0.00703307
E100_S50	100	50	7463	ASAP-0000153-001	0.0109639
E100_S50	100	50	2488	ASAP-0000153-001	0.0204246
E100_S50	100	50	1552	ASAP-0000153-001	0.0308181
E100_S50	100	50	776	ASAP-0000153-001	0.0540701
E100_S50	100	50	388	ASAP-0000153-001	0.0968432
E100_S50	100	50	194	ASAP-0000153-001	0.157605
E100_S50	100	50	100	ASAP-0000153-001	0.179724
E100_S50	100	50	50	ASAP-0000153-001	0.147878
E100_S50	100	50	99500	ASAP-0000214-001	0.00410158
E100_S50	100	50	49750	ASAP-0000214-001	-0.00309389
E100_S50	100	50	24880	ASAP-0000214-001	0.0158275
E100_S50	100	50	12440	ASAP-0000214-001	0.0270871
E100_S50	100	50	7463	ASAP-0000214-001	0.0490067
E100_S50	100	50	2488	ASAP-0000214-001	0.118696
E100_S50	100	50	1552	ASAP-0000214-001	0.156805
E100_S50	100	50	776	ASAP-0000214-001	0.183455
E100_S50	100	50	388	ASAP-0000214-001	0.13382
E100_S50	100	50	194	ASAP-0000214-001	0.0989752
E100_S50	100	50	100	ASAP-0000214-001	0.0841845
E100_S50	100	50	50	ASAP-0000214-001	0.0714592
E100_S50	100	50	99500	ASAP-0000223-001	0.0060337
E100_S50	100	50	49750	ASAP-0000223-001	0.00676657
E100_S50	100	50	24880	ASAP-0000223-001	0.00783257
E100_S50	100	50	12440	ASAP-0000223-001	0.0137622
E100_S50	100	50	7463	ASAP-0000223-001	0.0226233
E100_S50	100	50	2488	ASAP-0000223-001	0.0522713
E100_S50	100	50	1552	ASAP-0000223-001	0.0859834
E100_S50	100	50	776	ASAP-0000223-001	0.146545
E100_S50	100	50	388	ASAP-0000223-001	0.186853
E100_S50	100	50	194	ASAP-0000223-001	0.147545
E100_S50	100	50	100	ASAP-0000223-001	0.106504
E100_S50	100	50	50	ASAP-0000223-001	0.084451
E100_S50	100	50	99500	ASAP-0000272-001	0.00183634
E100_S50	100	50	49750	ASAP-0000272-001	0.00236934
E100_S50	100	50	24880	ASAP-0000272-001	0.00430146
E100_S50	100	50	12440	ASAP-0000272-001	0.00696645
E100_S50	100	50	7463	ASAP-0000272-001	0.00829894
E100_S50	100	50	2488	ASAP-0000272-001	0.0152945
E100_S50	100	50	1552	ASAP-0000272-001	0.0226899
E100_S50	100	50	776	ASAP-0000272-001	0.0449425
E100_S50	100	50	388	ASAP-0000272-001	0.0749237
E100_S50	100	50	194	ASAP-0000272-001	0.134353
E100_S50	100	50	100	ASAP-0000272-001	0.184122
E100_S50	100	50	50	ASAP-0000272-001	0.172995
E100_S50	100	50	99500	ASAP-0000577-001	0.0338162
E100_S50	100	50	49750	ASAP-0000577-001	0.0127628
E100_S50	100	50	24880	ASAP-0000577-001	0.0211575
E100_S50	100	50	12440	ASAP-0000577-001	0.0354152
E100_S50	100	50	7463	ASAP-0000577-001	0.0495397
E100_S50	100	50	2488	ASAP-0000577-001	0.114299
E100_S50	100	50	1552	ASAP-0000577-001	0.168398
E100_S50	100	50	776	ASAP-0000577-001	0.18692
E100_S50	100	50	388	ASAP-0000577-001	0.140949
E100_S50	100	50	194	ASAP-0000577-001	0.103972
E100_S50	100	50	100	ASAP-0000577-001	0.0855836
E100_S50	100	50	50	ASAP-0000577-001	0.0734579
E100_S50	100	50	99500	ASAP-0000654-001	-0.00389338
E100_S50	100	50	49750	ASAP-0000654-001	-0.00309389
E100_S50	100	50	24880	ASAP-0000654-001	-0.000961895
E100_S50	100	50	12440	ASAP-0000654-001	0.00150322
E100_S50	100	50	7463	ASAP-0000654-001	0.00203622
E100_S50	100	50	2488	ASAP-0000654-001	0.0110306
E100_S50	100	50	1552	ASAP-0000654-001	0.0158275
E100_S50	100	50	776	ASAP-0000654-001	0.0310846
E100_S50	100	50	388	ASAP-0000654-001	0.0653297
E100_S50	100	50	194	ASAP-0000654-001	0.131688
E100_S50	100	50	100	ASAP-0000654-001	0.180457
E100_S50	100	50	50	ASAP-0000654-001	0.158671
E100_S50	100	50	99500	ASAP-0000733-001	0.00183634
E100_S50	100	50	49750	ASAP-0000733-001	0.00283571
E100_S50	100	50	24880	ASAP-0000733-001	0.0014366
E100_S50	100	50	12440	ASAP-0000733-001	-2.91e-05
E100_S50	100	50	7463	ASAP-0000733-001	0.00350196
E100_S50	100	50	2488	ASAP-0000733-001	0.0116302
E100_S50	100	50	1552	ASAP-0000733-001	0.0152279
E100_S50	100	50	776	ASAP-0000733-001	0.029952
E100_S50	100	50	388	ASAP-0000733-001	0.0544033
E100_S50	100	50	194	ASAP-0000733-001	0.107503
E100_S50	100	50	100	ASAP-0000733-001	0.164934
E100_S50	100	50	50	ASAP-0000733-001	0.17646
E100_S50	100	50	99500	ASAP-0000773-001	0.00989794
E100_S50	100	50	49750	ASAP-0000773-001	0.0152945
E100_S50	100	50	24880	ASAP-0000773-001	0.028886
E100_S50	100	50	12440	ASAP-0000773-001	0.0471412
E100_S50	100	50	7463	ASAP-0000773-001	0.0809865
E100_S50	100	50	2488	ASAP-0000773-001	0.161869
E100_S50	100	50	1552	ASAP-0000773-001	0.186187
E100_S50	100	50	776	ASAP-0000773-001	0.159404
E100_S50	100	50	388	ASAP-0000773-001	0.1129
E100_S50	100	50	194	ASAP-0000773-001	0.092979
E100_S50	100	50	100	ASAP-0000773-001	0.0759897
E100_S50	100	50	50	ASAP-0000773-001	0.0669287
E100_S50	100	50	99500	ASAP-0008374-001	-0.000961895
E100_S50	100	50	49750	ASAP-0008374-001	-0.00282739
E100_S50	100	50	24880	ASAP-0008374-001	0.00336871
E100_S50	100	50	12440	ASAP-0008374-001	0.0125629
E100_S50	100	50	7463	ASAP-0008374-001	0.0183593
E100_S50	100	50	2488	ASAP-0008374-001	0.0504724
E100_S50	100	50	1552	ASAP-0008374-001	0.0850506
E100_S50	100	50	776	ASAP-0008374-001	0.14388
E100_S50	100	50	388	ASAP-0008374-001	0.187919
E100_S50	100	50	194	ASAP-0008374-001	0.152541
E100_S50	100	50	100	ASAP-0008374-001	0.113166
E100_S50	100	50	50	ASAP-0008374-001	0.0910469
E100_S50	100	50	99500	ASAP-0008401-001	0.00436808
E100_S50	100	50	49750	ASAP-0008401-001	0.00610033
E100_S50	100	50	24880	ASAP-0008401-001	0.013962
E100_S50	100	50	12440	ASAP-0008401-001	0.0161607
E100_S50	100	50	7463	ASAP-0008401-001	0.02782
E100_S50	100	50	2488	ASAP-0008401-001	0.0574014
E100_S50	100	50	1552	ASAP-0008401-001	0.0825855
E100_S50	100	50	776	ASAP-0008401-001	0.139416
E100_S50	100	50	388	ASAP-0008401-001	0.184521
E100_S50	100	50	194	ASAP-0008401-001	0.150676
E100_S50	100	50	100	ASAP-0008401-001	0.10224
E100_S50	100	50	50	ASAP-0008401-001	0.0851839
E100_S50	100	50	99500	ASAP-0008420-001	0.000770348
E100_S50	100	50	49750	ASAP-0008420-001	0.00536746
E100_S50	100	50	24880	ASAP-0008420-001	0.00789919
E100_S50	100	50	12440	ASAP-0008420-001	0.016094
E100_S50	100	50	7463	ASAP-0008420-001	0.0206911
E100_S50	100	50	2488	ASAP-0008420-001	0.0631311
E100_S50	100	50	1552	ASAP-0008420-001	0.104438
E100_S50	100	50	776	ASAP-0008420-001	0.16047
E100_S50	100	50	388	ASAP-0008420-001	0.196714
E100_S50	100	50	194	ASAP-0008420-001	0.150276
E100_S50	100	50	100	ASAP-0008420-001	0.105238
E100_S50	100	50	50	ASAP-0008420-001	0.0843844
E100_S50	100	50	99500	ASAP-0008452-001	0.00803244
E100_S50	100	50	49750	ASAP-0008452-001	0.0124297
E100_S50	100	50	24880	ASAP-0008452-001	0.0197584
E100_S50	100	50	12440	ASAP-0008452-001	0.0374806
E100_S50	100	50	7463	ASAP-0008452-001	0.0604661
E100_S50	100	50	2488	ASAP-0008452-001	0.152608
E100_S50	100	50	1552	ASAP-0008452-001	0.179724
E100_S50	100	50	776	ASAP-0008452-001	0.15987
E100_S50	100	50	388	ASAP-0008452-001	0.113766
E100_S50	100	50	194	ASAP-0008452-001	0.089248
E100_S50	100	50	100	ASAP-0008452-001	0.0757232
E100_S50	100	50	50	ASAP-0008452-001	0.0717257
E100_S50	100	50	99500	ASAP-0008502-001	0.00310221
E100_S50	100	50	49750	ASAP-0008502-001	0.00463458
E100_S50	100	50	24880	ASAP-0008502-001	0.00563395
E100_S50	100	50	12440	ASAP-0008502-001	0.0112971
E100_S50	100	50	7463	ASAP-0008502-001	0.018226
E100_S50	100	50	2488	ASAP-0008502-001	0.0270871
E100_S50	100	50	1552	ASAP-0008502-001	0.0414114
E100_S50	100	50	776	ASAP-0008502-001	0.0763228
E100_S50	100	50	388	ASAP-0008502-001	0.129623
E100_S50	100	50	194	ASAP-0008502-001	0.180324
E100_S50	100	50	100	ASAP-0008502-001	0.161003
E100_S50	100	50	50	ASAP-0008502-001	0.115565
E100_S50	100	50	99500	ASAP-0000153-001	0.0158942
E100_S50	100	50	49750	ASAP-0000153-001	0.000970223
E100_S50	100	50	24880	ASAP-0000153-001	0.00543408
E100_S50	100	50	12440	ASAP-0000153-001	0.0103643
E100_S50	100	50	7463	ASAP-0000153-001	0.0121632
E100_S50	100	50	2488	ASAP-0000153-001	0.0236893
E100_S50	100	50	1552	ASAP-0000153-001	0.0293524
E100_S50	100	50	776	ASAP-0000153-001	0.0487402
E100_S50	100	50	388	ASAP-0000153-001	0.0871826
E100_S50	100	50	194	ASAP-0000153-001	0.146012
E100_S50	100	50	100	ASAP-0000153-001	0.185387
E100_S50	100	50	50	ASAP-0000153-001	0.152142
E100_S50	100	50	99500	ASAP-0000214-001	0.0506056
E100_S50	100	50	49750	ASAP-0000214-001	0.00749945
E100_S50	100	50	24880	ASAP-0000214-001	0.0180928
E100_S50	100	50	12440	ASAP-0000214-001	0.0318175
E100_S50	100	50	7463	ASAP-0000214-001	0.0520714
E100_S50	100	50	2488	ASAP-0000214-001	0.124226
E100_S50	100	50	1552	ASAP-0000214-001	0.171796
E100_S50	100	50	776	ASAP-0000214-001	0.189118
E100_S50	100	50	388	ASAP-0000214-001	0.13935
E100_S50	100	50	194	ASAP-0000214-001	0.09671
E100_S50	100	50	100	ASAP-0000214-001	0.0767225
E100_S50	100	50	50	ASAP-0000214-001	0.0657295
E100_S50	100	50	99500	ASAP-0000223-001	0.0750569
E100_S50	100	50	49750	ASAP-0000223-001	0.0057672
E100_S50	100	50	24880	ASAP-0000223-001	0.00869869
E100_S50	100	50	12440	ASAP-0000223-001	0.0126962
E100_S50	100	50	7463	ASAP-0000223-001	0.0228898
E100_S50	100	50	2488	ASAP-0000223-001	0.0544699
E100_S50	100	50	1552	ASAP-0000223-001	0.0847841
E100_S50	100	50	776	ASAP-0000223-001	0.145613
E100_S50	100	50	388	ASAP-0000223-001	0.179924
E100_S50	100	50	194	ASAP-0000223-001	0.146812
E100_S50	100	50	100	ASAP-0000223-001	0.109036
E100_S50	100	50	50	ASAP-0000223-001	0.0869827
E100_S50	100	50	99500	ASAP-0000272-001	0.00323546
E100_S50	100	50	49750	ASAP-0000272-001	0.00103685
E100_S50	100	50	24880	ASAP-0000272-001	0.00316884
E100_S50	100	50	12440	ASAP-0000272-001	0.00403496
E100_S50	100	50	7463	ASAP-0000272-001	0.00650008
E100_S50	100	50	2488	ASAP-0000272-001	0.0141619
E100_S50	100	50	1552	ASAP-0000272-001	0.0225566
E100_S50	100	50	776	ASAP-0000272-001	0.0422776
E100_S50	100	50	388	ASAP-0000272-001	0.0851173
E100_S50	100	50	194	ASAP-0000272-001	0.146878
E100_S50	100	50	100	ASAP-0000272-001	0.182722
E100_S50	100	50	50	ASAP-0000272-001	0.176327
E100_S50	100	50	99500	ASAP-0000577-001	0.0378137
E100_S50	100	50	49750	ASAP-0000577-001	0.0162939
E100_S50	100	50	24880	ASAP-0000577-001	0.0232229
E100_S50	100	50	12440	ASAP-0000577-001	0.0381468
E100_S50	100	50	7463	ASAP-0000577-001	0.0562021
E100_S50	100	50	2488	ASAP-0000577-001	0.121694
E100_S50	100	50	1552	ASAP-0000577-001	0.159737
E100_S50	100	50	776	ASAP-0000577-001	0.18652
E100_S50	100	50	388	ASAP-0000577-001	0.145413
E100_S50	100	50	194	ASAP-0000577-001	0.102773
E100_S50	100	50	100	ASAP-0000577-001	0.0805868
E100_S50	100	50	50	ASAP-0000577-001	0.0707929
E100_S50	100	50	99500	ASAP-0000654-001	-0.00715799
E100_S50	100	50	49750	ASAP-0000654-001	-0.00216114
E100_S50	100	50	24880	ASAP-0000654-001	-0.00209451
E100_S50	100	50	12440	ASAP-0000654-001	0.000570474
E100_S50	100	50	7463	ASAP-0000654-001	0.0060337
E100_S50	100	50	2488	ASAP-0000654-001	0.0105642
E100_S50	100	50	1552	ASAP-0000654-001	0.0174932
E100_S50	100	50	776	ASAP-0000654-001	0.0361481
E100_S50	100	50	388	ASAP-0000654-001	0.0712593
E100_S50	100	50	194	ASAP-0000654-001	0.131755
E100_S50	100	50	100	ASAP-0000654-001	0.175993
E100_S50	100	50	50	ASAP-0000654-001	0.158338
E100_S50	100	50	99500	ASAP-0000733-001	0.00470121
E100_S50	100	50	49750	ASAP-0000733-001	0.000104101
E100_S50	100	50	24880	ASAP-0000733-001	3.75e-05
E100_S50	100	50	12440	ASAP-0000733-001	0.00363521
E100_S50	100	50	7463	ASAP-0000733-001	0.00423483
E100_S50	100	50	2488	ASAP-0000733-001	0.0110306
E100_S50	100	50	1552	ASAP-0000733-001	0.0177597
E100_S50	100	50	776	ASAP-0000733-001	0.0328835
E100_S50	100	50	388	ASAP-0000733-001	0.0586672
E100_S50	100	50	194	ASAP-0000733-001	0.111767
E100_S50	100	50	100	ASAP-0000733-001	0.182123
E100_S50	100	50	50	ASAP-0000733-001	0.179058
E100_S50	100	50	99500	ASAP-0000773-001	0.00936494
E100_S50	100	50	49750	ASAP-0000773-001	0.0164938
E100_S50	100	50	24880	ASAP-0000773-001	0.0249551
E100_S50	100	50	12440	ASAP-0000773-001	0.0439432
E100_S50	100	50	7463	ASAP-0000773-001	0.0711927
E100_S50	100	50	2488	ASAP-0000773-001	0.157338
E100_S50	100	50	1552	ASAP-0000773-001	0.182989
E100_S50	100	50	776	ASAP-0000773-001	0.160337
E100_S50	100	50	388	ASAP-0000773-001	0.113833
E100_S50	100	50	194	ASAP-0000773-001	0.0886484
E100_S50	100	50	100	ASAP-0000773-001	0.0739909
E100_S50	100	50	50	ASAP-0000773-001	0.0698602
E100_S50	100	50	99500	ASAP-0008374-001	0.000237351
E100_S50	100	50	49750	ASAP-0008374-001	0.00210284
E100_S50	100	50	24880	ASAP-0008374-001	0.00689982
E100_S50	100	50	12440	ASAP-0008374-001	0.014495
E100_S50	100	50	7463	ASAP-0008374-001	0.0207578
E100_S50	100	50	2488	ASAP-0008374-001	0.051605
E100_S50	100	50	1552	ASAP-0008374-001	0.0782549
E100_S50	100	50	776	ASAP-0008374-001	0.135152
E100_S50	100	50	388	ASAP-0008374-001	0.187653
E100_S50	100	50	194	ASAP-0008374-001	0.15554
E100_S50	100	50	100	ASAP-0008374-001	0.109102
E100_S50	100	50	50	ASAP-0008374-001	0.0875157
E100_S50	100	50	99500	ASAP-0008401-001	0.00463458
E100_S50	100	50	49750	ASAP-0008401-001	0.00876532
E100_S50	100	50	24880	ASAP-0008401-001	0.0115636
E100_S50	100	50	12440	ASAP-0008401-001	0.0180928
E100_S50	100	50	7463	ASAP-0008401-001	0.0306849
E100_S50	100	50	2488	ASAP-0008401-001	0.0634642
E100_S50	100	50	1552	ASAP-0008401-001	0.0925126
E100_S50	100	50	776	ASAP-0008401-001	0.146479
E100_S50	100	50	388	ASAP-0008401-001	0.185721
E100_S50	100	50	194	ASAP-0008401-001	0.152408
E100_S50	100	50	100	ASAP-0008401-001	0.103306
E100_S50	100	50	50	ASAP-0008401-001	0.0789878
E100_S50	100	50	99500	ASAP-0008420-001	0.00123672
E100_S50	100	50	49750	ASAP-0008420-001	0.00496771
E100_S50	100	50	24880	ASAP-0008420-001	0.00843219
E100_S50	100	50	12440	ASAP-0008420-001	0.016094
E100_S50	100	50	7463	ASAP-0008420-001	0.0250217
E100_S50	100	50	2488	ASAP-0008420-001	0.0727251
E100_S50	100	50	1552	ASAP-0008420-001	0.101107
E100_S50	100	50	776	ASAP-0008420-001	0.157072
E100_S50	100	50	388	ASAP-0008420-001	0.183389
E100_S50	100	50	194	ASAP-0008420-001	0.150409
E100_S50	100	50	100	ASAP-0008420-001	0.107237
E100_S50	100	50	50	ASAP-0008420-001	0.0878489
E100_S50	100	50	99500	ASAP-0008452-001	0.00729957
E100_S50	100	50	49750	ASAP-0008452-001	0.013429
E100_S50	100	50	24880	ASAP-0008452-001	0.0184925
E100_S50	100	50	12440	ASAP-0008452-001	0.0350155
E100_S50	100	50	7463	ASAP-0008452-001	0.0538703
E100_S50	100	50	2488	ASAP-0008452-001	0.139283
E100_S50	100	50	1552	ASAP-0008452-001	0.174195
E100_S50	100	50	776	ASAP-0008452-001	0.164867
E100_S50	100	50	388	ASAP-0008452-001	0.119962
E100_S50	100	50	194	ASAP-0008452-001	0.0873159
E100_S50	100	50	100	ASAP-0008452-001	0.0745905
E100_S50	100	50	50	ASAP-0008452-001	0.0621317
E100_S50	100	50	99500	ASAP-0008502-001	0.000637099
E100_S50	100	50	49750	ASAP-0008502-001	0.00889857
E100_S50	100	50	24880	ASAP-0008502-001	0.00796582
E100_S50	100	50	12440	ASAP-0008502-001	0.0142952
E100_S50	100	50	7463	ASAP-0008502-001	0.0154278
E100_S50	100	50	2488	ASAP-0008502-001	0.0282864
E100_S50	100	50	1552	ASAP-0008502-001	0.0352153
E100_S50	100	50	776	ASAP-0008502-001	0.0647967
E100_S50	100	50	388	ASAP-0008502-001	0.114166
E100_S50	100	50	194	ASAP-0008502-001	0.169531
E100_S50	100	50	100	ASAP-0008502-001	0.161136
E100_S50	100	50	50	ASAP-0008502-001	0.117497
E100_S750	100	750	99500	ASAP-0000153-001	0.228715
E100_S750	100	750	49750	ASAP-0000153-001	0.0513296
E100_S750	100	750	24880	ASAP-0000153-001	0.078907
E100_S750	100	750	12440	ASAP-0000153-001	0.0866465
E100_S750	100	750	7463	ASAP-0000153-001	0.149452
E100_S750	100	750	2488	ASAP-0000153-001	0.278977
E100_S750	100	750	1552	ASAP-0000153-001	0.440883
E100_S750	100	750	776	ASAP-0000153-001	0.704737
E100_S750	100	750	388	ASAP-0000153-001	1.10826
E100_S750	100	750	194	ASAP-0000153-001	1.74405
E100_S750	100	750	100	ASAP-0000153-001	2.22007
E100_S750	100	750	50	ASAP-0000153-001	2.01849
E100_S750	100	750	99500	ASAP-0000214-001	0.0853121
E100_S750	100	750	49750	ASAP-0000214-001	0.144381
E100_S750	100	750	24880	ASAP-0000214-001	0.280756
E100_S750	100	750	12440	ASAP-0000214-001	0.508937
E100_S750	100	750	7463	ASAP-0000214-001	0.724397
E100_S750	100	750	2488	ASAP-0000214-001	1.69352
E100_S750	100	750	1552	ASAP-0000214-001	2.16945
E100_S750	100	750	776	ASAP-0000214-001	2.03103
E100_S750	100	750	388	ASAP-0000214-001	1.45253
E100_S750	100	750	194	ASAP-0000214-001	1.13663
E100_S750	100	750	100	ASAP-0000214-001	1.01823
E100_S750	100	750	50	ASAP-0000214-001	0.938166
E100_S750	100	750	99500	ASAP-0000223-001	0.0653852
E100_S750	100	750	49750	ASAP-0000223-001	0.0927847
E100_S750	100	750	24880	ASAP-0000223-001	0.112712
E100_S750	100	750	12440	ASAP-0000223-001	0.206564
E100_S750	100	750	7463	ASAP-0000223-001	0.304686
E100_S750	100	750	2488	ASAP-0000223-001	0.628143
E100_S750	100	750	1552	ASAP-0000223-001	1.04074
E100_S750	100	750	776	ASAP-0000223-001	1.92677
E100_S750	100	750	388	ASAP-0000223-001	2.17986
E100_S750	100	750	194	ASAP-0000223-001	1.88407
E100_S750	100	750	100	ASAP-0000223-001	1.38101
E100_S750	100	750	50	ASAP-0000223-001	1.06057
E100_S750	100	750	99500	ASAP-0000272-001	0.0100524
E100_S750	100	750	49750	ASAP-0000272-001	0.0365623
E100_S750	100	750	24880	ASAP-0000272-001	0.0564892
E100_S750	100	750	12440	ASAP-0000272-001	0.092073
E100_S750	100	750	7463	ASAP-0000272-001	0.0962541
E100_S750	100	750	2488	ASAP-0000272-001	0.192686
E100_S750	100	750	1552	ASAP-0000272-001	0.267857
E100_S750	100	750	776	ASAP-0000272-001	0.459653
E100_S750	100	750	388	ASAP-0000272-001	0.806239
E100_S750	100	750	194	ASAP-0000272-001	1.33359
E100_S750	100	750	100	ASAP-0000272-001	1.94617
E100_S750	100	750	50	ASAP-0000272-001	2.26179
E100_S750	100	750	99500	ASAP-0000577-001	0.14109
E100_S750	100	750	49750	ASAP-0000577-001	0.202294
E100_S750	100	750	24880	ASAP-0000577-001	0.283069
E100_S750	100	750	12440	ASAP-0000577-001	0.424426
E100_S750	100	750	7463	ASAP-0000577-001	0.658033
E100_S750	100	750	2488	ASAP-0000577-001	1.33332
E100_S750	100	750	1552	ASAP-0000577-001	2.04322
E100_S750	100	750	776	ASAP-0000577-001	2.42877
E100_S750	100	750	388	ASAP-0000577-001	1.88034
E100_S750	100	750	194	ASAP-0000577-001	1.36731
E100_S750	100	750	100	ASAP-0000577-001	1.10968
E100_S750	100	750	50	ASAP-0000577-001	0.971348
E100_S750	100	750	99500	ASAP-0000654-001	-0.0265099
E100_S750	100	750	49750	ASAP-0000654-001	-0.00809531
E100_S750	100	750	24880	ASAP-0000654-001	0.0291787
E100_S750	100	750	12440	ASAP-0000654-001	0.0749928
E100_S750	100	750	7463	ASAP-0000654-001	0.0652073
E100_S750	100	750	2488	ASAP-0000654-001	0.136731
E100_S750	100	750	1552	ASAP-0000654-001	0.197045
E100_S750	100	750	776	ASAP-0000654-001	0.36082
E100_S750	100	750	388	ASAP-0000654-001	0.70278
E100_S750	100	750	194	ASAP-0000654-001	1.24223
E100_S750	100	750	100	ASAP-0000654-001	2.03041
E100_S750	100	750	50	ASAP-0000654-001	2.22692
E100_S750	100	750	99500	ASAP-0000733-001	0.0517744
E100_S750	100	750	49750	ASAP-0000733-001	0.0365623
E100_S750	100	750	24880	ASAP-0000733-001	0.0260651
E100_S750	100	750	12440	ASAP-0000733-001	0.0618268
E100_S750	100	750	7463	ASAP-0000733-001	0.0617379
E100_S750	100	750	2488	ASAP-0000733-001	0.127657
E100_S750	100	750	1552	ASAP-0000733-001	0.234764
E100_S750	100	750	776	ASAP-0000733-001	0.408324
E100_S750	100	750	388	ASAP-0000733-001	0.639974
E100_S750	100	750	194	ASAP-0000733-001	1.10239
E100_S750	100	750	100	ASAP-0000733-001	1.80303
E100_S750	100	750	50	ASAP-0000733-001	2.1441
E100_S750	100	750	99500	ASAP-0000773-001	0.117693
E100_S750	100	750	49750	ASAP-0000773-001	0.209055
E100_S750	100	750	24880	ASAP-0000773-001	0.40263
E100_S750	100	750	12440	ASAP-0000773-001	0.637572
E100_S750	100	750	7463	ASAP-0000773-001	0.894398
E100_S750	100	750	2488	ASAP-0000773-001	1.792
E100_S750	100	750	1552	ASAP-0000773-001	2.17755
E100_S750	100	750	776	ASAP-0000773-001	2.06804
E100_S750	100	750	388	ASAP-0000773-001	1.54273
E100_S750	100	750	194	ASAP-0000773-001	1.23084
E100_S750	100	750	100	ASAP-0000773-001	1.08077
E100_S750	100	750	50	ASAP-0000773-001	1.02206
E100_S750	100	750	99500	ASAP-0008374-001	-0.0056934
E100_S750	100	750	49750	ASAP-0008374-001	0.0323812
E100_S750	100	750	24880	ASAP-0008374-001	0.0968768
E100_S750	100	750	12440	ASAP-0008374-001	0.17187
E100_S750	100	750	7463	ASAP-0008374-001	0.272483
E100_S750	100	750	2488	ASAP-0008374-001	0.63348
E100_S750	100	750	1552	ASAP-0008374-001	1.07605
E100_S750	100	750	776	ASAP-0008374-001	1.7219
E100_S750	100	750	388	ASAP-0008374-001	2.24089
E100_S750	100	750	194	ASAP-0008374-001	1.92135
E100_S750	100	750	100	ASAP-0008374-001	1.47504
E100_S750	100	750	50	ASAP-0008374-001	1.16999
E100_S750	100	750	99500	ASAP-0008401-001	0.0730357
E100_S750	100	750	49750	ASAP-0008401-001	0.0991898
E100_S750	100	750	24880	ASAP-0008401-001	0.19491
E100_S750	100	750	12440	ASAP-0008401-001	0.28387
E100_S750	100	750	7463	ASAP-0008401-001	0.356727
E100_S750	100	750	2488	ASAP-0008401-001	0.670665
E100_S750	100	750	1552	ASAP-0008401-001	0.955691
E100_S750	100	750	776	ASAP-0008401-001	1.48518
E100_S750	100	750	388	ASAP-0008401-001	2.13654
E100_S750	100	750	194	ASAP-0008401-001	1.89484
E100_S750	100	750	100	ASAP-0008401-001	1.45564
E100_S750	100	750	50	ASAP-0008401-001	1.12783
E100_S750	100	750	99500	ASAP-0008420-001	0.057112
E100_S750	100	750	49750	ASAP-0008420-001	0.074637
E100_S750	100	750	24880	ASAP-0008420-001	0.120273
E100_S750	100	750	12440	ASAP-0008420-001	0.212346
E100_S750	100	750	7463	ASAP-0008420-001	0.30353
E100_S750	100	750	2488	ASAP-0008420-001	0.706783
E100_S750	100	750	1552	ASAP-0008420-001	1.11208
E100_S750	100	750	776	ASAP-0008420-001	1.90124
E100_S750	100	750	388	ASAP-0008420-001	2.32513
E100_S750	100	750	194	ASAP-0008420-001	1.92437
E100_S750	100	750	100	ASAP-0008420-001	1.41072
E100_S750	100	750	50	ASAP-0008420-001	1.18467
E100_S750	100	750	99500	ASAP-0008452-001	0.111733
E100_S750	100	750	49750	ASAP-0008452-001	0.154167
E100_S750	100	750	24880	ASAP-0008452-001	0.285827
E100_S750	100	750	12440	ASAP-0008452-001	0.459564
E100_S750	100	750	7463	ASAP-0008452-001	0.705537
E100_S750	100	750	2488	ASAP-0008452-001	1.53508
E100_S750	100	750	1552	ASAP-0008452-001	2.00586
E100_S750	100	750	776	ASAP-0008452-001	2.01591
E100_S750	100	750	388	ASAP-0008452-001	1.46925
E100_S750	100	750	194	ASAP-0008452-001	1.21287
E100_S750	100	750	100	ASAP-0008452-001	1.04883
E100_S750	100	750	50	ASAP-0008452-001	1.01521
E100_S750	100	750	99500	ASAP-0008502-001	0.0563113
E100_S750	100	750	49750	ASAP-0008502-001	0.0554217
E100_S750	100	750	24880	ASAP-0008502-001	0.105951
E100_S750	100	750	12440	ASAP-0008502-001	0.136998
E100_S750	100	750	7463	ASAP-0008502-001	0.190729
E100_S750	100	750	2488	ASAP-0008502-001	0.345874
E100_S750	100	750	1552	ASAP-0008502-001	0.536603
E100_S750	100	750	776	ASAP-0008502-001	0.810154
E100_S750	100	750	388	ASAP-0008502-001	1.34347
E100_S750	100	750	194	ASAP-0008502-001	1.87473
E100_S750	100	750	100	ASAP-0008502-001	1.97597
E100_S750	100	750	50	ASAP-0008502-001	1.58659
E100_S750	100	750	99500	ASAP-0000153-001	0.0467037
E100_S750	100	750	49750	ASAP-0000153-001	0.0709007
E100_S750	100	750	24880	ASAP-0000153-001	0.0815758
E100_S750	100	750	12440	ASAP-0000153-001	0.160928
E100_S750	100	750	7463	ASAP-0000153-001	0.157458
E100_S750	100	750	2488	ASAP-0000153-001	0.289207
E100_S750	100	750	1552	ASAP-0000153-001	0.407612
E100_S750	100	750	776	ASAP-0000153-001	0.64887
E100_S750	100	750	388	ASAP-0000153-001	1.05906
E100_S750	100	750	194	ASAP-0000153-001	1.66666
E100_S750	100	750	100	ASAP-0000153-001	2.3568
E100_S750	100	750	50	ASAP-0000153-001	2.0651
E100_S750	100	750	99500	ASAP-0000214-001	0.0890484
E100_S750	100	750	49750	ASAP-0000214-001	0.14447
E100_S750	100	750	24880	ASAP-0000214-001	0.221865
E100_S750	100	750	12440	ASAP-0000214-001	0.439371
E100_S750	100	750	7463	ASAP-0000214-001	0.722973
E100_S750	100	750	2488	ASAP-0000214-001	1.65909
E100_S750	100	750	1552	ASAP-0000214-001	2.2158
E100_S750	100	750	776	ASAP-0000214-001	2.1207
E100_S750	100	750	388	ASAP-0000214-001	1.45217
E100_S750	100	750	194	ASAP-0000214-001	1.16448
E100_S750	100	750	100	ASAP-0000214-001	0.997947
E100_S750	100	750	50	ASAP-0000214-001	0.90365
E100_S750	100	750	99500	ASAP-0000223-001	0.0558665
E100_S750	100	750	49750	ASAP-0000223-001	0.0904718
E100_S750	100	750	24880	ASAP-0000223-001	0.138154
E100_S750	100	750	12440	ASAP-0000223-001	0.188683
E100_S750	100	750	7463	ASAP-0000223-001	0.292677
E100_S750	100	750	2488	ASAP-0000223-001	0.671288
E100_S750	100	750	1552	ASAP-0000223-001	1.02294
E100_S750	100	750	776	ASAP-0000223-001	1.65011
E100_S750	100	750	388	ASAP-0000223-001	2.18938
E100_S750	100	750	194	ASAP-0000223-001	1.84973
E100_S750	100	750	100	ASAP-0000223-001	1.38243
E100_S750	100	750	50	ASAP-0000223-001	1.20353
E100_S750	100	750	99500	ASAP-0000272-001	0.0294456
E100_S750	100	750	49750	ASAP-0000272-001	0.0422557
E100_S750	100	750	24880	ASAP-0000272-001	0.0384305
E100_S750	100	750	12440	ASAP-0000272-001	0.0670754
E100_S750	100	750	7463	ASAP-0000272-001	0.0981223
E100_S750	100	750	2488	ASAP-0000272-001	0.17267
E100_S750	100	750	1552	ASAP-0000272-001	0.278532
E100_S750	100	750	776	ASAP-0000272-001	0.515253
E100_S750	100	750	388	ASAP-0000272-001	0.844759
E100_S750	100	750	194	ASAP-0000272-001	1.35805
E100_S750	100	750	100	ASAP-0000272-001	1.85792
E100_S750	100	750	50	ASAP-0000272-001	2.05372
E100_S750	100	750	99500	ASAP-0000577-001	0.20692
E100_S750	100	750	49750	ASAP-0000577-001	0.203895
E100_S750	100	750	24880	ASAP-0000577-001	0.346942
E100_S750	100	750	12440	ASAP-0000577-001	0.526729
E100_S750	100	750	7463	ASAP-0000577-001	0.721906
E100_S750	100	750	2488	ASAP-0000577-001	1.32799
E100_S750	100	750	1552	ASAP-0000577-001	1.88505
E100_S750	100	750	776	ASAP-0000577-001	2.20201
E100_S750	100	750	388	ASAP-0000577-001	1.90124
E100_S750	100	750	194	ASAP-0000577-001	1.37807
E100_S750	100	750	100	ASAP-0000577-001	1.17435
E100_S750	100	750	50	ASAP-0000577-001	0.973127
E100_S750	100	750	99500	ASAP-0000654-001	-0.0265989
E100_S750	100	750	49750	ASAP-0000654-001	0.00738363
E100_S750	100	750	24880	ASAP-0000654-001	0.0289118
E100_S750	100	750	12440	ASAP-0000654-001	0.0484829
E100_S750	100	750	7463	ASAP-0000654-001	0.0564003
E100_S750	100	750	2488	ASAP-0000654-001	0.151676
E100_S750	100	750	1552	ASAP-0000654-001	0.254424
E100_S750	100	750	776	ASAP-0000654-001	0.448711
E100_S750	100	750	388	ASAP-0000654-001	0.76176
E100_S750	100	750	194	ASAP-0000654-001	1.28733
E100_S750	100	750	100	ASAP-0000654-001	1.93033
E100_S750	100	750	50	ASAP-0000654-001	2.06164
E100_S750	100	750	99500	ASAP-0000733-001	0.0169913
E100_S750	100	750	49750	ASAP-0000733-001	0.0441239
E100_S750	100	750	24880	ASAP-0000733-001	0.0407434
E100_S750	100	750	12440	ASAP-0000733-001	0.0385194
E100_S750	100	750	7463	ASAP-0000733-001	0.0671644
E100_S750	100	750	2488	ASAP-0000733-001	0.16075
E100_S750	100	750	1552	ASAP-0000733-001	0.204963
E100_S750	100	750	776	ASAP-0000733-001	0.324791
E100_S750	100	750	388	ASAP-0000733-001	0.592648
E100_S750	100	750	194	ASAP-0000733-001	1.02908
E100_S750	100	750	100	ASAP-0000733-001	1.81958
E100_S750	100	750	50	ASAP-0000733-001	2.35654
E100_S750	100	750	99500	ASAP-0000773-001	0.148206
E100_S750	100	750	49750	ASAP-0000773-001	0.219552
E100_S750	100	750	24880	ASAP-0000773-001	0.346319
E100_S750	100	750	12440	ASAP-0000773-001	0.560889
E100_S750	100	750	7463	ASAP-0000773-001	0.814424
E100_S750	100	750	2488	ASAP-0000773-001	1.75757
E100_S750	100	750	1552	ASAP-0000773-001	2.28715
E100_S750	100	750	776	ASAP-0000773-001	2.04767
E100_S750	100	750	388	ASAP-0000773-001	1.55065
E100_S750	100	750	194	ASAP-0000773-001	1.19597
E100_S750	100	750	100	ASAP-0000773-001	1.04287
E100_S750	100	750	50	ASAP-0000773-001	0.941903
E100_S750	100	750	99500	ASAP-0008374-001	0.0290008
E100_S750	100	750	49750	ASAP-0008374-001	0.028556
E100_S750	100	750	24880	ASAP-0008374-001	0.128902
E100_S750	100	750	12440	ASAP-0008374-001	0.220175
E100_S750	100	750	7463	ASAP-0008374-001	0.27871
E100_S750	100	750	2488	ASAP-0008374-001	0.636594
E100_S750	100	750	1552	ASAP-0008374-001	0.964498
E100_S750	100	750	776	ASAP-0008374-001	1.58873
E100_S750	100	750	388	ASAP-0008374-001	2.12969
E100_S750	100	750	194	ASAP-0008374-001	1.9112
E100_S750	100	750	100	ASAP-0008374-001	1.48295
E100_S750	100	750	50	ASAP-0008374-001	1.15523
E100_S750	100	750	99500	ASAP-0008401-001	0.0915393
E100_S750	100	750	49750	ASAP-0008401-001	0.102748
E100_S750	100	750	24880	ASAP-0008401-001	0.166354
E100_S750	100	750	12440	ASAP-0008401-001	0.205674
E100_S750	100	750	7463	ASAP-0008401-001	0.30522
E100_S750	100	750	2488	ASAP-0008401-001	0.62067
E100_S750	100	750	1552	ASAP-0008401-001	0.964142
E100_S750	100	750	776	ASAP-0008401-001	1.6502
E100_S750	100	750	388	ASAP-0008401-001	2.12569
E100_S750	100	750	194	ASAP-0008401-001	1.89163
E100_S750	100	750	100	ASAP-0008401-001	1.44328
E100_S750	100	750	50	ASAP-0008401-001	1.11021
E100_S750	100	750	99500	ASAP-0008420-001	0.0428785
E100_S750	100	750	49750	ASAP-0008420-001	0.0726799
E100_S750	100	750	24880	ASAP-0008420-001	0.185747
E100_S750	100	750	12440	ASAP-0008420-001	0.21457
E100_S750	100	750	7463	ASAP-0008420-001	0.300772
E100_S750	100	750	2488	ASAP-0008420-001	0.704381
E100_S750	100	750	1552	ASAP-0008420-001	1.00996
E100_S750	100	750	776	ASAP-0008420-001	1.68133
E100_S750	100	750	388	ASAP-0008420-001	2.16785
E100_S750	100	750	194	ASAP-0008420-001	1.95737
E100_S750	100	750	100	ASAP-0008420-001	1.46979
E100_S750	100	750	50	ASAP-0008420-001	1.27168
E100_S750	100	750	99500	ASAP-0008452-001	0.106751
E100_S750	100	750	49750	ASAP-0008452-001	0.156658
E100_S750	100	750	24880	ASAP-0008452-001	0.252289
E100_S750	100	750	12440	ASAP-0008452-001	0.422202
E100_S750	100	750	7463	ASAP-0008452-001	0.634281
E100_S750	100	750	2488	ASAP-0008452-001	1.51276
E100_S750	100	750	1552	ASAP-0008452-001	2.03619
E100_S750	100	750	776	ASAP-0008452-001	2.11554
E100_S750	100	750	388	ASAP-0008452-001	1.55661
E100_S750	100	750	194	ASAP-0008452-001	1.20976
E100_S750	100	750	100	ASAP-0008452-001	1.04643
E100_S750	100	750	50	ASAP-0008452-001	0.947685
E100_S750	100	750	99500	ASAP-0008502-001	0.0273105
E100_S750	100	750	49750	ASAP-0008502-001	0.0755266
E100_S750	100	750	24880	ASAP-0008502-001	0.105506
E100_S750	100	750	12440	ASAP-0008502-001	0.173827
E100_S750	100	750	7463	ASAP-0008502-001	0.1966
E100_S750	100	750	2488	ASAP-0008502-001	0.326659
E100_S750	100	750	1552	ASAP-0008502-001	0.458853
E100_S750	100	750	776	ASAP-0008502-001	0.798411
E100_S750	100	750	388	ASAP-0008502-001	1.26518
E100_S750	100	750	194	ASAP-0008502-001	1.87945
E100_S750	100	750	100	ASAP-0008502-001	2.21091
E100_S750	100	750	50	ASAP-0008502-001	1.62271
E50_S150	50	150	99500	ASAP-0000153-001	0.229918
E50_S150	50	150	49750	ASAP-0000153-001	0.00133799
E50_S150	50	150	24880	ASAP-0000153-001	0.0107758
E50_S150	50	150	12440	ASAP-0000153-001	0.0282704
E50_S150	50	150	7463	ASAP-0000153-001	0.0372479
E50_S150	50	150	2488	ASAP-0000153-001	0.056584
E50_S150	50	150	1552	ASAP-0000153-001	0.0968675
E50_S150	50	150	776	ASAP-0000153-001	0.132547
E50_S150	50	150	388	ASAP-0000153-001	0.226926
E50_S150	50	150	194	ASAP-0000153-001	0.346165
E50_S150	50	150	100	ASAP-0000153-001	0.469087
E50_S150	50	150	50	ASAP-0000153-001	0.430415
E50_S150	50	150	99500	ASAP-0000214-001	0.0807541
E50_S150	50	150	49750	ASAP-0000214-001	0.0243572
E50_S150	50	150	24880	ASAP-0000214-001	0.0480669
E50_S150	50	150	12440	ASAP-0000214-001	0.0869693
E50_S150	50	150	7463	ASAP-0000214-001	0.155336
E50_S150	50	150	2488	ASAP-0000214-001	0.356754
E50_S150	50	150	1552	ASAP-0000214-001	0.489344
E50_S150	50	150	776	ASAP-0000214-001	0.412921
E50_S150	50	150	388	ASAP-0000214-001	0.290919
E50_S150	50	150	194	ASAP-0000214-001	0.199533
E50_S150	50	150	100	ASAP-0000214-001	0.174212
E50_S150	50	150	50	ASAP-0000214-001	0.156717
E50_S150	50	150	99500	ASAP-0000223-001	0.0144589
E50_S150	50	150	49750	ASAP-0000223-001	-0.0131641
E50_S150	50	150	24880	ASAP-0000223-001	0.0144589
E50_S150	50	150	12440	ASAP-0000223-001	0.02781
E50_S150	50	150	7463	ASAP-0000223-001	0.0501386
E50_S150	50	150	2488	ASAP-0000223-001	0.136691
E50_S150	50	150	1552	ASAP-0000223-001	0.197231
E50_S150	50	150	776	ASAP-0000223-001	0.354452
E50_S150	50	150	388	ASAP-0000223-001	0.461031
E50_S150	50	150	194	ASAP-0000223-001	0.371947
E50_S150	50	150	100	ASAP-0000223-001	0.266519
E50_S150	50	150	50	ASAP-0000223-001	0.200454
E50_S150	50	150	99500	ASAP-0000272-001	-0.00257527
E50_S150	50	150	49750	ASAP-0000272-001	-0.00740929
E50_S150	50	150	24880	ASAP-0000272-001	0.0105457
E50_S150	50	150	12440	ASAP-0000272-001	0.0011078
E50_S150	50	150	7463	ASAP-0000272-001	0.0137683
E50_S150	50	150	2488	ASAP-0000272-001	0.044614
E50_S150	50	150	1552	ASAP-0000272-001	0.0519802
E50_S150	50	150	776	ASAP-0000272-001	0.0954864
E50_S150	50	150	388	ASAP-0000272-001	0.168227
E50_S150	50	150	194	ASAP-0000272-001	0.281021
E50_S150	50	150	100	ASAP-0000272-001	0.391513
E50_S150	50	150	50	ASAP-0000272-001	0.439163
E50_S150	50	150	99500	ASAP-0000577-001	0.136
E50_S150	50	150	49750	ASAP-0000577-001	0.0871995
E50_S150	50	150	24880	ASAP-0000577-001	0.0708559
E50_S150	50	150	12440	ASAP-0000577-001	0.103083
E50_S150	50	150	7463	ASAP-0000577-001	0.13554
E50_S150	50	150	2488	ASAP-0000577-001	0.293681
E50_S150	50	150	1552	ASAP-0000577-001	0.404404
E50_S150	50	150	776	ASAP-0000577-001	0.481978
E50_S150	50	150	388	ASAP-0000577-001	0.372867
E50_S150	50	150	194	ASAP-0000577-001	0.25616
E50_S150	50	150	100	ASAP-0000577-001	0.217258
E50_S150	50	150	50	ASAP-0000577-001	0.162242
E50_S150	50	150	99500	ASAP-0000654-001	-0.0244435
E50_S150	50	150	49750	ASAP-0000654-001	-0.016617
E50_S150	50	150	24880	ASAP-0000654-001	-0.00671872
E50_S150	50	150	12440	ASAP-0000654-001	0.00363991
E50_S150	50	150	7463	ASAP-0000654-001	0.0116966
E50_S150	50	150	2488	ASAP-0000654-001	0.0301119
E50_S150	50	150	1552	ASAP-0000654-001	0.0476065
E50_S150	50	150	776	ASAP-0000654-001	0.0738484
E50_S150	50	150	388	ASAP-0000654-001	0.136461
E50_S150	50	150	194	ASAP-0000654-001	0.263756
E50_S150	50	150	100	ASAP-0000654-001	0.409007
E50_S150	50	150	50	ASAP-0000654-001	0.446759
E50_S150	50	150	99500	ASAP-0000733-001	-0.00533757
E50_S150	50	150	49750	ASAP-0000733-001	-0.00280546
E50_S150	50	150	24880	ASAP-0000733-001	0.00271914
E50_S150	50	150	12440	ASAP-0000733-001	0.00363991
E50_S150	50	150	7463	ASAP-0000733-001	0.0135381
E50_S150	50	150	2488	ASAP-0000733-001	0.0225156
E50_S150	50	150	1552	ASAP-0000733-001	0.0395498
E50_S150	50	150	776	ASAP-0000733-001	0.0710861
E50_S150	50	150	388	ASAP-0000733-001	0.132087
E50_S150	50	150	194	ASAP-0000733-001	0.214956
E50_S150	50	150	100	ASAP-0000733-001	0.373788
E50_S150	50	150	50	ASAP-0000733-001	0.454585
E50_S150	50	150	99500	ASAP-0000773-001	0.0383988
E50_S150	50	150	49750	ASAP-0000773-001	0.0381687
E50_S150	50	150	24880	ASAP-0000773-001	0.0759201
E50_S150	50	150	12440	ASAP-0000773-001	0.134389
E50_S150	50	150	7463	ASAP-0000773-001	0.202986
E50_S150	50	150	2488	ASAP-0000773-001	0.391052
E50_S150	50	150	1552	ASAP-0000773-001	0.475533
E50_S150	50	150	776	ASAP-0000773-001	0.405324
E50_S150	50	150	388	ASAP-0000773-001	0.305882
E50_S150	50	150	194	ASAP-0000773-001	0.232681
E50_S150	50	150	100	ASAP-0000773-001	0.19562
E50_S150	50	150	50	ASAP-0000773-001	0.180197
E50_S150	50	150	99500	ASAP-0008374-001	-0.0117829
E50_S150	50	150	49750	ASAP-0008374-001	-0.00971121
E50_S150	50	150	24880	ASAP-0008374-001	0.0158401
E50_S150	50	150	12440	ASAP-0008374-001	0.0238968
E50_S150	50	150	7463	ASAP-0008374-001	0.0510594
E50_S150	50	150	2488	ASAP-0008374-001	0.114132
E50_S150	50	150	1552	ASAP-0008374-001	0.233141
E50_S150	50	150	776	ASAP-0008374-001	0.367113
E50_S150	50	150	388	ASAP-0008374-001	0.470238
E50_S150	50	150	194	ASAP-0008374-001	0.377932
E50_S150	50	150	100	ASAP-0008374-001	0.285395
E50_S150	50	150	50	ASAP-0008374-001	0.213805
E50_S150	50	150	99500	ASAP-0008401-001	0.0128476
E50_S150	50	150	49750	ASAP-0008401-001	0.00985508
E50_S150	50	150	24880	ASAP-0008401-001	0.0273496
E50_S150	50	150	12440	ASAP-0008401-001	0.0524405
E50_S150	50	150	7463	ASAP-0008401-001	0.0832862
E50_S150	50	150	2488	ASAP-0008401-001	0.14751
E50_S150	50	150	1552	ASAP-0008401-001	0.22025
E50_S150	50	150	776	ASAP-0008401-001	0.347316
E50_S150	50	150	388	ASAP-0008401-001	0.457808
E50_S150	50	150	194	ASAP-0008401-001	0.384607
E50_S150	50	150	100	ASAP-0008401-001	0.26813
E50_S150	50	150	50	ASAP-0008401-001	0.214726
E50_S150	50	150	99500	ASAP-0008420-001	0.0190627
E50_S150	50	150	49750	ASAP-0008420-001	0.0172212
E50_S150	50	150	24880	ASAP-0008420-001	0.0335648
E50_S150	50	150	12440	ASAP-0008420-001	0.0478367
E50_S150	50	150	7463	ASAP-0008420-001	0.0637199
E50_S150	50	150	2488	ASAP-0008420-001	0.150042
E50_S150	50	150	1552	ASAP-0008420-001	0.217028
E50_S150	50	150	776	ASAP-0008420-001	0.365041
E50_S150	50	150	388	ASAP-0008420-001	0.477374
E50_S150	50	150	194	ASAP-0008420-001	0.394045
E50_S150	50	150	100	ASAP-0008420-001	0.288157
E50_S150	50	150	50	ASAP-0008420-001	0.21956
E50_S150	50	150	99500	ASAP-0008452-001	0.0151495
E50_S150	50	150	49750	ASAP-0008452-001	0.0312629
E50_S150	50	150	24880	ASAP-0008452-001	0.0646407
E50_S150	50	150	12440	ASAP-0008452-001	0.11206
E50_S150	50	150	7463	ASAP-0008452-001	0.163393
E50_S150	50	150	2488	ASAP-0008452-001	0.345705
E50_S150	50	150	1552	ASAP-0008452-001	0.425351
E50_S150	50	150	776	ASAP-0008452-001	0.417755
E50_S150	50	150	388	ASAP-0008452-001	0.293681
E50_S150	50	150	194	ASAP-0008452-001	0.223243
E50_S150	50	150	100	ASAP-0008452-001	0.185031
E50_S150	50	150	50	ASAP-0008452-001	0.170299
E50_S150	50	150	99500	ASAP-0008502-001	0.0011078
E50_S150	50	150	49750	ASAP-0008502-001	0.0146891
E50_S150	50	150	24880	ASAP-0008502-001	0.0367875
E50_S150	50	150	12440	ASAP-0008502-001	0.0342554
E50_S150	50	150	7463	ASAP-0008502-001	0.0436933
E50_S150	50	150	2488	ASAP-0008502-001	0.0736182
E50_S150	50	150	1552	ASAP-0008502-001	0.103773
E50_S150	50	150	776	ASAP-0008502-001	0.179506
E50_S150	50	150	388	ASAP-0008502-001	0.294832
E50_S150	50	150	194	ASAP-0008502-001	0.427193
E50_S150	50	150	100	ASAP-0008502-001	0.436861
E50_S150	50	150	50	ASAP-0008502-001	0.322225
E50_S150	50	150	99500	ASAP-0000153-001	0.0738484
E50_S150	50	150	49750	ASAP-0000153-001	0.0439234
E50_S150	50	150	24880	ASAP-0000153-001	0.0116966
E50_S150	50	150	12440	ASAP-0000153-001	0.0206741
E50_S150	50	150	7463	ASAP-0000153-001	0.0423121
E50_S150	50	150	2488	ASAP-0000153-001	0.0692445
E50_S150	50	150	1552	ASAP-0000153-001	0.0947958
E50_S150	50	150	776	ASAP-0000153-001	0.151423
E50_S150	50	150	388	ASAP-0000153-001	0.233601
E50_S150	50	150	194	ASAP-0000153-001	0.356294
E50_S150	50	150	100	ASAP-0000153-001	0.473231
E50_S150	50	150	50	ASAP-0000153-001	0.413151
E50_S150	50	150	99500	ASAP-0000214-001	0.0149193
E50_S150	50	150	49750	ASAP-0000214-001	0.0324139
E50_S150	50	150	24880	ASAP-0000214-001	0.0420819
E50_S150	50	150	12440	ASAP-0000214-001	0.101241
E50_S150	50	150	7463	ASAP-0000214-001	0.143596
E50_S150	50	150	2488	ASAP-0000214-001	0.358595
E50_S150	50	150	1552	ASAP-0000214-001	0.441464
E50_S150	50	150	776	ASAP-0000214-001	0.401411
E50_S150	50	150	388	ASAP-0000214-001	0.254088
E50_S150	50	150	194	ASAP-0000214-001	0.20851
E50_S150	50	150	100	ASAP-0000214-001	0.176974
E50_S150	50	150	50	ASAP-0000214-001	0.178586
E50_S150	50	150	99500	ASAP-0000223-001	0.0282704
E50_S150	50	150	49750	ASAP-0000223-001	0.0174514
E50_S150	50	150	24880	ASAP-0000223-001	0.0163004
E50_S150	50	150	12440	ASAP-0000223-001	0.0365573
E50_S150	50	150	7463	ASAP-0000223-001	0.0713163
E50_S150	50	150	2488	ASAP-0000223-001	0.156027
E50_S150	50	150	1552	ASAP-0000223-001	0.216107
E50_S150	50	150	776	ASAP-0000223-001	0.347546
E50_S150	50	150	388	ASAP-0000223-001	0.4486
E50_S150	50	150	194	ASAP-0000223-001	0.361588
E50_S150	50	150	100	ASAP-0000223-001	0.261224
E50_S150	50	150	50	ASAP-0000223-001	0.207129
E50_S150	50	150	99500	ASAP-0000272-001	0.00617201
E50_S150	50	150	49750	ASAP-0000272-001	0.00870412
E50_S150	50	150	24880	ASAP-0000272-001	0.0153797
E50_S150	50	150	12440	ASAP-0000272-001	0.011006
E50_S150	50	150	7463	ASAP-0000272-001	0.0199835
E50_S150	50	150	2488	ASAP-0000272-001	0.0365573
E50_S150	50	150	1552	ASAP-0000272-001	0.0561236
E50_S150	50	150	776	ASAP-0000272-001	0.0945656
E50_S150	50	150	388	ASAP-0000272-001	0.194469
E50_S150	50	150	194	ASAP-0000272-001	0.294142
E50_S150	50	150	100	ASAP-0000272-001	0.404634
E50_S150	50	150	50	ASAP-0000272-001	0.447219
E50_S150	50	150	99500	ASAP-0000577-001	0.116664
E50_S150	50	150	49750	ASAP-0000577-001	0.10032
E50_S150	50	150	24880	ASAP-0000577-001	0.061418
E50_S150	50	150	12440	ASAP-0000577-001	0.089041
E50_S150	50	150	7463	ASAP-0000577-001	0.1482
E50_S150	50	150	2488	ASAP-0000577-001	0.302429
E50_S150	50	150	1552	ASAP-0000577-001	0.41223
E50_S150	50	150	776	ASAP-0000577-001	0.492797
E50_S150	50	150	388	ASAP-0000577-001	0.347776
E50_S150	50	150	194	ASAP-0000577-001	0.261224
E50_S150	50	150	100	ASAP-0000577-001	0.211273
E50_S150	50	150	50	ASAP-0000577-001	0.183189
E50_S150	50	150	99500	ASAP-0000654-001	-0.0253642
E50_S150	50	150	49750	ASAP-0000654-001	-0.00510738
E50_S150	50	150	24880	ASAP-0000654-001	-0.00326584
E50_S150	50	150	12440	ASAP-0000654-001	0.0126174
E50_S150	50	150	7463	ASAP-0000654-001	0.00548144
E50_S150	50	150	2488	ASAP-0000654-001	0.0275798
E50_S150	50	150	1552	ASAP-0000654-001	0.0347158
E50_S150	50	150	776	ASAP-0000654-001	0.0832862
E50_S150	50	150	388	ASAP-0000654-001	0.152114
E50_S150	50	150	194	ASAP-0000654-001	0.289768
E50_S150	50	150	100	ASAP-0000654-001	0.407856
E50_S150	50	150	50	ASAP-0000654-001	0.450212
E50_S150	50	150	99500	ASAP-0000733-001	0.0116966
E50_S150	50	150	49750	ASAP-0000733-001	-0.000503544
E50_S150	50	150	24880	ASAP-0000733-001	0.00962489
E50_S150	50	150	12440	ASAP-0000733-001	0.0149193
E50_S150	50	150	7463	ASAP-0000733-001	0.0206741
E50_S150	50	150	2488	ASAP-0000733-001	0.0324139
E50_S150	50	150	1552	ASAP-0000733-001	0.0489877
E50_S150	50	150	776	ASAP-0000733-001	0.0720068
E50_S150	50	150	388	ASAP-0000733-001	0.118506
E50_S150	50	150	194	ASAP-0000733-001	0.202756
E50_S150	50	150	100	ASAP-0000733-001	0.358826
E50_S150	50	150	50	ASAP-0000733-001	0.458268
E50_S150	50	150	99500	ASAP-0000773-001	0.0319535
E50_S150	50	150	49750	ASAP-0000773-001	0.0540519
E50_S150	50	150	24880	ASAP-0000773-001	0.089041
E50_S150	50	150	12440	ASAP-0000773-001	0.141985
E50_S150	50	150	7463	ASAP-0000773-001	0.197691
E50_S150	50	150	2488	ASAP-0000773-001	0.406475
E50_S150	50	150	1552	ASAP-0000773-001	0.480137
E50_S150	50	150	776	ASAP-0000773-001	0.407856
E50_S150	50	150	388	ASAP-0000773-001	0.290689
E50_S150	50	150	194	ASAP-0000773-001	0.232681
E50_S150	50	150	100	ASAP-0000773-001	0.185491
E50_S150	50	150	50	ASAP-0000773-001	0.173982
E50_S150	50	150	99500	ASAP-0008374-001	-0.0327304
E50_S150	50	150	49750	ASAP-0008374-001	0.00732297
E50_S150	50	150	24880	ASAP-0008374-001	0.0215949
E50_S150	50	150	12440	ASAP-0008374-001	0.0298818
E50_S150	50	150	7463	ASAP-0008374-001	0.0411611
E50_S150	50	150	2488	ASAP-0008374-001	0.13531
E50_S150	50	150	1552	ASAP-0008374-001	0.224854
E50_S150	50	150	776	ASAP-0008374-001	0.371716
E50_S150	50	150	388	ASAP-0008374-001	0.46057
E50_S150	50	150	194	ASAP-0008374-001	0.386679
E50_S150	50	150	100	ASAP-0008374-001	0.278949
E50_S150	50	150	50	ASAP-0008374-001	0.225545
E50_S150	50	150	99500	ASAP-0008401-001	0.0167608
E50_S150	50	150	49750	ASAP-0008401-001	0.0135381
E50_S150	50	150	24880	ASAP-0008401-001	0.0331044
E50_S150	50	150	12440	ASAP-0008401-001	0.0512896
E50_S150	50	150	7463	ASAP-0008401-001	0.0653313
E50_S150	50	150	2488	ASAP-0008401-001	0.133468
E50_S150	50	150	1552	ASAP-0008401-001	0.192857
E50_S150	50	150	776	ASAP-0008401-001	0.326599
E50_S150	50	150	388	ASAP-0008401-001	0.444227
E50_S150	50	150	194	ASAP-0008401-001	0.403483
E50_S150	50	150	100	ASAP-0008401-001	0.271813
E50_S150	50	150	50	ASAP-0008401-001	0.216107
E50_S150	50	150	99500	ASAP-0008420-001	0.0156099
E50_S150	50	150	49750	ASAP-0008420-001	0.0103155
E50_S150	50	150	24880	ASAP-0008420-001	0.0354064
E50_S150	50	150	12440	ASAP-0008420-001	0.0469159
E50_S150	50	150	7463	ASAP-0008420-001	0.0547425
E50_S150	50	150	2488	ASAP-0008420-001	0.143596
E50_S150	50	150	1552	ASAP-0008420-001	0.217718
E50_S150	50	150	776	ASAP-0008420-001	0.36389
E50_S150	50	150	388	ASAP-0008420-001	0.459189
E50_S150	50	150	194	ASAP-0008420-001	0.384607
E50_S150	50	150	100	ASAP-0008420-001	0.282402
E50_S150	50	150	50	ASAP-0008420-001	0.237745
E50_S150	50	150	99500	ASAP-0008452-001	0.0186024
E50_S150	50	150	49750	ASAP-0008452-001	0.0314931
E50_S150	50	150	24880	ASAP-0008452-001	0.0595765
E50_S150	50	150	12440	ASAP-0008452-001	0.0805239
E50_S150	50	150	7463	ASAP-0008452-001	0.128864
E50_S150	50	150	2488	ASAP-0008452-001	0.345935
E50_S150	50	150	1552	ASAP-0008452-001	0.420517
E50_S150	50	150	776	ASAP-0008452-001	0.430415
E50_S150	50	150	388	ASAP-0008452-001	0.293451
E50_S150	50	150	194	ASAP-0008452-001	0.234062
E50_S150	50	150	100	ASAP-0008452-001	0.197691
E50_S150	50	150	50	ASAP-0008452-001	0.189405
E50_S150	50	150	99500	ASAP-0008502-001	0.00202856
E50_S150	50	150	49750	ASAP-0008502-001	0.000647414
E50_S150	50	150	24880	ASAP-0008502-001	0.0280402
E50_S150	50	150	12440	ASAP-0008502-001	0.0370177
E50_S150	50	150	7463	ASAP-0008502-001	0.0501386
E50_S150	50	150	2488	ASAP-0008502-001	0.0775314
E50_S150	50	150	1552	ASAP-0008502-001	0.106536
E50_S150	50	150	776	ASAP-0008502-001	0.167306
E50_S150	50	150	388	ASAP-0008502-001	0.269972
E50_S150	50	150	194	ASAP-0008502-001	0.396577
E50_S150	50	150	100	ASAP-0008502-001	0.418675
E50_S150	50	150	50	ASAP-0008502-001	0.311176
18289-2	50	550	99500	ASAP-0008452-001	0.0166462
18289-2	50	550	99500	ASAP-0008452-001	0.031288
18289-2	50	550	49750	ASAP-0008452-001	0.0412687
18289-2	50	550	49750	ASAP-0008452-001	0.0533773
18289-2	50	550	24880	ASAP-0008452-001	0.0953268
18289-2	50	550	24880	ASAP-0008452-001	0.0798744
18289-2	50	550	12440	ASAP-0008452-001	0.175223
18289-2	50	550	12440	ASAP-0008452-001	0.156529
18289-2	50	550	7463	ASAP-0008452-001	0.278273
18289-2	50	550	7463	ASAP-0008452-001	0.226647
18289-2	50	550	2488	ASAP-0008452-001	0.523587
18289-2	50	550	2488	ASAP-0008452-001	0.582863
18289-2	50	550	1559	ASAP-0008452-001	0.686724
18289-2	50	550	1559	ASAP-0008452-001	0.635452
18289-2	50	550	779	ASAP-0008452-001	0.621013
18289-2	50	550	779	ASAP-0008452-001	0.666914
18289-2	50	550	390	ASAP-0008452-001	0.525107
18289-2	50	550	390	ASAP-0008452-001	0.518014
18289-2	50	550	195	ASAP-0008452-001	0.412583
18289-2	50	550	195	ASAP-0008452-001	0.412177
18289-2	50	550	100	ASAP-0008452-001	0.342059
18289-2	50	550	100	ASAP-0008452-001	0.342717
18289-2	50	550	50	ASAP-0008452-001	0.298032
18289-2	50	550	50	ASAP-0008452-001	0.300667
18495-1	50	550	99500	ASAP-0008642-001	0.0113495
18495-1	50	550	99500	ASAP-0008642-001	0.0216915
18495-1	50	550	49750	ASAP-0008642-001	0.0426507
18495-1	50	550	49750	ASAP-0008642-001	0.0507373
18495-1	50	550	24880	ASAP-0008642-001	0.0970016
18495-1	50	550	24880	ASAP-0008642-001	0.0852842
18495-1	50	550	12440	ASAP-0008642-001	0.160759
18495-1	50	550	12440	ASAP-0008642-001	0.153938
18495-1	50	550	7463	ASAP-0008642-001	0.246026
18495-1	50	550	7463	ASAP-0008642-001	0.212635
18495-1	50	550	2488	ASAP-0008642-001	0.544076
18495-1	50	550	2488	ASAP-0008642-001	0.498362
18495-1	50	550	1559	ASAP-0008642-001	0.631819
18495-1	50	550	1559	ASAP-0008642-001	0.661414
18495-1	50	550	779	ASAP-0008642-001	0.673077
18495-1	50	550	779	ASAP-0008642-001	0.68804
18495-1	50	550	390	ASAP-0008642-001	0.527628
18495-1	50	550	390	ASAP-0008642-001	0.546331
18495-1	50	550	195	ASAP-0008642-001	0.436199
18495-1	50	550	195	ASAP-0008642-001	0.400277
18495-1	50	550	100	ASAP-0008642-001	0.344496
18495-1	50	550	100	ASAP-0008642-001	0.325187
18495-1	50	550	50	ASAP-0008642-001	0.293721
18495-1	50	550	50	ASAP-0008642-001	0.272872
18775-1	50	550	99500	ASAP-0011124-001	0.0215763
18775-1	50	550	99500	ASAP-0011124-001	0.00458709
18775-1	50	550	32340	ASAP-0011124-001	0.0223692
18775-1	50	550	32340	ASAP-0011124-001	0.0104767
18775-1	50	550	9950	ASAP-0011124-001	0.0217462
18775-1	50	550	9950	ASAP-0011124-001	0.0114394
18775-1	50	550	2500	ASAP-0011124-001	0.0449649
18775-1	50	550	2500	ASAP-0011124-001	0.0352244
18775-1	50	550	1230	ASAP-0011124-001	0.0645591
18775-1	50	550	1230	ASAP-0011124-001	0.0648989
18775-1	50	550	461	ASAP-0011124-001	0.132006
18775-1	50	550	461	ASAP-0011124-001	0.130081
18775-1	50	550	136	ASAP-0011124-001	0.334688
18775-1	50	550	136	ASAP-0011124-001	0.316906
18775-1	50	550	51	ASAP-0011124-001	0.512226
18775-1	50	550	51	ASAP-0011124-001	0.522136
18775-1	50	550	14	ASAP-0011124-001	0.572651
18775-1	50	550	14	ASAP-0011124-001	0.564269
18775-1	50	550	5	ASAP-0011124-001	0.438832
18775-1	50	550	5	ASAP-0011124-001	0.452933
18775-1	50	550	2	ASAP-0011124-001	0.340691
18775-1	50	550	2	ASAP-0011124-001	0.350431
18775-1	50	550	0.565	ASAP-0011124-001	0.282135
18775-1	50	550	0.565	ASAP-0011124-001	0.295499

## Sheet: ESI1c
Plate	Enzyme (nM)	Substrate (nM)	Inhibitor (nM)	Inhibitor_ID	v (nM.min^{-1})
16912_1	50	550	9990	ASAP-0000156-001	0.525962
16912_1	50	550	9990	ASAP-0000156-001	0.541292
16912_1	50	550	4995	ASAP-0000156-001	0.873073
16912_1	50	550	4995	ASAP-0000156-001	0.825989
16912_1	50	550	2498	ASAP-0000156-001	1.20814
16912_1	50	550	2498	ASAP-0000156-001	1.41619
16912_1	50	550	1249	ASAP-0000156-001	1.33954
16912_1	50	550	1249	ASAP-0000156-001	1.32859
16912_1	50	550	624	ASAP-0000156-001	1.12054
16912_1	50	550	624	ASAP-0000156-001	1.15339
16912_1	50	550	312	ASAP-0000156-001	0.816134
16912_1	50	550	312	ASAP-0000156-001	0.829274
16912_1	50	550	156	ASAP-0000156-001	0.600421
16912_1	50	550	156	ASAP-0000156-001	0.610276
16912_1	50	550	80	ASAP-0000156-001	0.494207
16912_1	50	550	80	ASAP-0000156-001	0.490922
16912_1	50	550	40	ASAP-0000156-001	0.424128
16912_1	50	550	40	ASAP-0000156-001	0.414273
16912_1	50	550	20	ASAP-0000156-001	0.378138
16912_1	50	550	20	ASAP-0000156-001	0.389088
16912_1	50	550	10	ASAP-0000156-001	0.372663
16912_1	50	550	10	ASAP-0000156-001	0.356239
16912_1	50	550	5	ASAP-0000156-001	0.362808
16912_1	50	550	5	ASAP-0000156-001	0.361714
16983_MERS_1	50	550	99500	ASAP-0000205-001	0.0627109
16983_MERS_1	50	550	99500	ASAP-0000205-001	0.0695063
16983_MERS_1	50	550	49750	ASAP-0000205-001	0.0590518
16983_MERS_1	50	550	49750	ASAP-0000205-001	0.0553927
16983_MERS_1	50	550	24880	ASAP-0000205-001	0.0496427
16983_MERS_1	50	550	24880	ASAP-0000205-001	0.0517336
16983_MERS_1	50	550	12440	ASAP-0000205-001	0.0763018
16983_MERS_1	50	550	12440	ASAP-0000205-001	0.0726427
16983_MERS_1	50	550	7463	ASAP-0000205-001	0.117597
16983_MERS_1	50	550	7463	ASAP-0000205-001	0.124915
16983_MERS_1	50	550	2488	ASAP-0000205-001	0.297415
16983_MERS_1	50	550	2488	ASAP-0000205-001	0.302642
16983_MERS_1	50	550	1559	ASAP-0000205-001	0.475142
16983_MERS_1	50	550	1559	ASAP-0000205-001	0.475142
16983_MERS_1	50	550	779	ASAP-0000205-001	0.773096
16983_MERS_1	50	550	779	ASAP-0000205-001	0.767869
16983_MERS_1	50	550	390	ASAP-0000205-001	1.0031
16983_MERS_1	50	550	390	ASAP-0000205-001	0.987414
16983_MERS_1	50	550	195	ASAP-0000205-001	0.856733
16983_MERS_1	50	550	195	ASAP-0000205-001	0.893323
16983_MERS_1	50	550	100	ASAP-0000205-001	0.663324
16983_MERS_1	50	550	100	ASAP-0000205-001	0.647642
16983_MERS_1	50	550	50	ASAP-0000205-001	0.480369
16983_MERS_1	50	550	50	ASAP-0000205-001	0.490824
16983_MERS_2	50	550	99500	ASAP-0000207-001	0.0258043
16983_MERS_2	50	550	99500	ASAP-0000207-001	0.0430601
16983_MERS_2	50	550	49750	ASAP-0000207-001	0.0501654
16983_MERS_2	50	550	49750	ASAP-0000207-001	0.0572707
16983_MERS_2	50	550	24880	ASAP-0000207-001	0.0826468
16983_MERS_2	50	550	24880	ASAP-0000207-001	0.0765565
16983_MERS_2	50	550	12440	ASAP-0000207-001	0.139997
16983_MERS_2	50	550	12440	ASAP-0000207-001	0.137967
16983_MERS_2	50	550	7463	ASAP-0000207-001	0.208512
16983_MERS_2	50	550	7463	ASAP-0000207-001	0.206482
16983_MERS_2	50	550	2488	ASAP-0000207-001	0.508965
16983_MERS_2	50	550	2488	ASAP-0000207-001	0.50389
16983_MERS_2	50	550	1559	ASAP-0000207-001	0.752576
16983_MERS_2	50	550	1559	ASAP-0000207-001	0.757651
16983_MERS_2	50	550	779	ASAP-0000207-001	1.00126
16983_MERS_2	50	550	779	ASAP-0000207-001	1.00634
16983_MERS_2	50	550	390	ASAP-0000207-001	0.975885
16983_MERS_2	50	550	390	ASAP-0000207-001	0.945434
16983_MERS_2	50	550	195	ASAP-0000207-001	0.7272
16983_MERS_2	50	550	195	ASAP-0000207-001	0.732275
16983_MERS_2	50	550	100	ASAP-0000207-001	0.519116
16983_MERS_2	50	550	100	ASAP-0000207-001	0.519116
16983_MERS_2	50	550	50	ASAP-0000207-001	0.392235
16983_MERS_2	50	550	50	ASAP-0000207-001	0.402386
16983_MERS_2	50	550	99500	ASAP-0000211-001	0.0907671
16983_MERS_2	50	550	99500	ASAP-0000211-001	0.0938122
16983_MERS_2	50	550	49750	ASAP-0000211-001	0.0841693
16983_MERS_2	50	550	49750	ASAP-0000211-001	0.0917822
16983_MERS_2	50	550	24880	ASAP-0000211-001	0.0856919
16983_MERS_2	50	550	24880	ASAP-0000211-001	0.0846769
16983_MERS_2	50	550	12440	ASAP-0000211-001	0.0902596
16983_MERS_2	50	550	12440	ASAP-0000211-001	0.099395
16983_MERS_2	50	550	7463	ASAP-0000211-001	0.119696
16983_MERS_2	50	550	7463	ASAP-0000211-001	0.113606
16983_MERS_2	50	550	2488	ASAP-0000211-001	0.28058
16983_MERS_2	50	550	2488	ASAP-0000211-001	0.275505
16983_MERS_2	50	550	1559	ASAP-0000211-001	0.458213
16983_MERS_2	50	550	1559	ASAP-0000211-001	0.453138
16983_MERS_2	50	550	779	ASAP-0000211-001	0.752576
16983_MERS_2	50	550	779	ASAP-0000211-001	0.7475
16983_MERS_2	50	550	390	ASAP-0000211-001	1.00634
16983_MERS_2	50	550	390	ASAP-0000211-001	1.00126
16983_MERS_2	50	550	195	ASAP-0000211-001	0.96066
16983_MERS_2	50	550	195	ASAP-0000211-001	0.940359
16983_MERS_2	50	550	100	ASAP-0000211-001	0.73735
16983_MERS_2	50	550	100	ASAP-0000211-001	0.73735
16983_MERS_2	50	550	50	ASAP-0000211-001	0.529266
16983_MERS_2	50	550	50	ASAP-0000211-001	0.539416
16983_MERS_2	50	550	99500	ASAP-0000212-001	0.109545
16983_MERS_2	50	550	99500	ASAP-0000212-001	0.112083
16983_MERS_2	50	550	49750	ASAP-0000212-001	0.11056
16983_MERS_2	50	550	49750	ASAP-0000212-001	0.105485
16983_MERS_2	50	550	24880	ASAP-0000212-001	0.104978
16983_MERS_2	50	550	24880	ASAP-0000212-001	0.099395
16983_MERS_2	50	550	12440	ASAP-0000212-001	0.109545
16983_MERS_2	50	550	12440	ASAP-0000212-001	0.101425
16983_MERS_2	50	550	7463	ASAP-0000212-001	0.119188
16983_MERS_2	50	550	7463	ASAP-0000212-001	0.117158
16983_MERS_2	50	550	2488	ASAP-0000212-001	0.290731
16983_MERS_2	50	550	2488	ASAP-0000212-001	0.290731
16983_MERS_2	50	550	1559	ASAP-0000212-001	0.448063
16983_MERS_2	50	550	1559	ASAP-0000212-001	0.442987
16983_MERS_2	50	550	779	ASAP-0000212-001	0.73735
16983_MERS_2	50	550	779	ASAP-0000212-001	0.7272
16983_MERS_2	50	550	390	ASAP-0000212-001	1.02156
16983_MERS_2	50	550	390	ASAP-0000212-001	0.980961
16983_MERS_2	50	550	195	ASAP-0000212-001	0.940359
16983_MERS_2	50	550	195	ASAP-0000212-001	0.950509
16983_MERS_2	50	550	100	ASAP-0000212-001	0.73735
16983_MERS_2	50	550	100	ASAP-0000212-001	0.732275
16983_MERS_2	50	550	50	ASAP-0000212-001	0.529266
16983_MERS_2	50	550	50	ASAP-0000212-001	0.534341
16983_MERS_2	50	550	99500	ASAP-0000214-001	0.195317
16983_MERS_2	50	550	99500	ASAP-0000214-001	0.463288
16983_MERS_2	50	550	49750	ASAP-0000214-001	0.0861994
16983_MERS_2	50	550	49750	ASAP-0000214-001	0.0816317
16983_MERS_2	50	550	24880	ASAP-0000214-001	0.146087
16983_MERS_2	50	550	24880	ASAP-0000214-001	0.141012
16983_MERS_2	50	550	12440	ASAP-0000214-001	0.265355
16983_MERS_2	50	550	12440	ASAP-0000214-001	0.260279
16983_MERS_2	50	550	7463	ASAP-0000214-001	0.422686
16983_MERS_2	50	550	7463	ASAP-0000214-001	0.442987
16983_MERS_2	50	550	2488	ASAP-0000214-001	0.894682
16983_MERS_2	50	550	2488	ASAP-0000214-001	0.909907
16983_MERS_2	50	550	1559	ASAP-0000214-001	1.00634
16983_MERS_2	50	550	1559	ASAP-0000214-001	1.00126
16983_MERS_2	50	550	779	ASAP-0000214-001	0.996186
16983_MERS_2	50	550	779	ASAP-0000214-001	0.96066
16983_MERS_2	50	550	390	ASAP-0000214-001	0.757651
16983_MERS_2	50	550	390	ASAP-0000214-001	0.742425
16983_MERS_2	50	550	195	ASAP-0000214-001	0.534341
16983_MERS_2	50	550	195	ASAP-0000214-001	0.539416
16983_MERS_2	50	550	100	ASAP-0000214-001	0.417611
16983_MERS_2	50	550	100	ASAP-0000214-001	0.407461
16983_MERS_2	50	550	50	ASAP-0000214-001	0.336408
16983_MERS_2	50	550	50	ASAP-0000214-001	0.351633
16983_MERS_2	50	550	99500	ASAP-0000216-001	0.0821392
16983_MERS_2	50	550	99500	ASAP-0000216-001	0.0841693
16983_MERS_2	50	550	49750	ASAP-0000216-001	0.0719888
16983_MERS_2	50	550	49750	ASAP-0000216-001	0.0775715
16983_MERS_2	50	550	24880	ASAP-0000216-001	0.0694512
16983_MERS_2	50	550	24880	ASAP-0000216-001	0.0714813
16983_MERS_2	50	550	12440	ASAP-0000216-001	0.0740189
16983_MERS_2	50	550	12440	ASAP-0000216-001	0.0745264
16983_MERS_2	50	550	7463	ASAP-0000216-001	0.113098
16983_MERS_2	50	550	7463	ASAP-0000216-001	0.117158
16983_MERS_2	50	550	2488	ASAP-0000216-001	0.275505
16983_MERS_2	50	550	2488	ASAP-0000216-001	0.285656
16983_MERS_2	50	550	1559	ASAP-0000216-001	0.437912
16983_MERS_2	50	550	1559	ASAP-0000216-001	0.422686
16983_MERS_2	50	550	779	ASAP-0000216-001	0.7272
16983_MERS_2	50	550	779	ASAP-0000216-001	0.717049
16983_MERS_2	50	550	390	ASAP-0000216-001	1.01141
16983_MERS_2	50	550	390	ASAP-0000216-001	0.965735
16983_MERS_2	50	550	195	ASAP-0000216-001	0.935284
16983_MERS_2	50	550	195	ASAP-0000216-001	0.955584
16983_MERS_2	50	550	100	ASAP-0000216-001	0.752576
16983_MERS_2	50	550	100	ASAP-0000216-001	0.742425
16983_MERS_2	50	550	50	ASAP-0000216-001	0.534341
16983_MERS_2	50	550	50	ASAP-0000216-001	0.549567
16983_MERS_2	50	550	99500	ASAP-0000217-001	0.102948
16983_MERS_2	50	550	99500	ASAP-0000217-001	0.101933
16983_MERS_2	50	550	49750	ASAP-0000217-001	0.0836618
16983_MERS_2	50	550	49750	ASAP-0000217-001	0.0943198
16983_MERS_2	50	550	24880	ASAP-0000217-001	0.0831543
16983_MERS_2	50	550	24880	ASAP-0000217-001	0.087722
16983_MERS_2	50	550	12440	ASAP-0000217-001	0.100918
16983_MERS_2	50	550	12440	ASAP-0000217-001	0.10244
16983_MERS_2	50	550	7463	ASAP-0000217-001	0.145579
16983_MERS_2	50	550	7463	ASAP-0000217-001	0.152685
16983_MERS_2	50	550	2488	ASAP-0000217-001	0.382085
16983_MERS_2	50	550	2488	ASAP-0000217-001	0.382085
16983_MERS_2	50	550	1559	ASAP-0000217-001	0.61047
16983_MERS_2	50	550	1559	ASAP-0000217-001	0.595244
16983_MERS_2	50	550	779	ASAP-0000217-001	0.914983
16983_MERS_2	50	550	779	ASAP-0000217-001	0.914983
16983_MERS_2	50	550	390	ASAP-0000217-001	1.02664
16983_MERS_2	50	550	390	ASAP-0000217-001	1.01649
16983_MERS_2	50	550	195	ASAP-0000217-001	0.833779
16983_MERS_2	50	550	195	ASAP-0000217-001	0.818554
16983_MERS_2	50	550	100	ASAP-0000217-001	0.605394
16983_MERS_2	50	550	100	ASAP-0000217-001	0.605394
16983_MERS_2	50	550	50	ASAP-0000217-001	0.442987
16983_MERS_2	50	550	50	ASAP-0000217-001	0.442987
17332-MERS	50	550	9950	ASAP-0000219-001	0.208387
17332-MERS	50	550	9950	ASAP-0000219-001	0.213059
17332-MERS	50	550	9950	ASAP-0000219-001	0.194369
17332-MERS	50	550	4975	ASAP-0000219-001	0.329876
17332-MERS	50	550	4975	ASAP-0000219-001	0.35324
17332-MERS	50	550	4975	ASAP-0000219-001	0.357912
17332-MERS	50	550	2488	ASAP-0000219-001	0.5822
17332-MERS	50	550	2488	ASAP-0000219-001	0.577528
17332-MERS	50	550	2488	ASAP-0000219-001	0.572855
17332-MERS	50	550	1244	ASAP-0000219-001	0.84387
17332-MERS	50	550	1244	ASAP-0000219-001	0.806489
17332-MERS	50	550	1244	ASAP-0000219-001	0.867234
17332-MERS	50	550	746	ASAP-0000219-001	1.02143
17332-MERS	50	550	746	ASAP-0000219-001	0.979378
17332-MERS	50	550	746	ASAP-0000219-001	1.03078
17332-MERS	50	550	249	ASAP-0000219-001	0.82518
17332-MERS	50	550	249	ASAP-0000219-001	0.82518
17332-MERS	50	550	249	ASAP-0000219-001	0.834525
17332-MERS	50	550	156	ASAP-0000219-001	0.647618
17332-MERS	50	550	156	ASAP-0000219-001	0.6336
17332-MERS	50	550	156	ASAP-0000219-001	0.675654
17332-MERS	50	550	78	ASAP-0000219-001	0.451366
17332-MERS	50	550	78	ASAP-0000219-001	0.479402
17332-MERS	50	550	78	ASAP-0000219-001	0.465384
17332-MERS	50	550	39	ASAP-0000219-001	0.399966
17332-MERS	50	550	39	ASAP-0000219-001	0.362585
17332-MERS	50	550	39	ASAP-0000219-001	0.35324
17332-MERS	50	550	19	ASAP-0000219-001	0.311185
17332-MERS	50	550	19	ASAP-0000219-001	0.329876
17332-MERS	50	550	19	ASAP-0000219-001	0.311185
17332-MERS	50	550	10	ASAP-0000219-001	0.283149
17332-MERS	50	550	10	ASAP-0000219-001	0.297167
17332-MERS	50	550	10	ASAP-0000219-001	0.30184
17332-MERS	50	550	5	ASAP-0000219-001	0.273804
17332-MERS	50	550	5	ASAP-0000219-001	0.283149
17332-MERS	50	550	5	ASAP-0000219-001	0.287822
16983_MERS_2	50	550	99500	ASAP-0000219-001	0.0922897
16983_MERS_2	50	550	99500	ASAP-0000219-001	0.088737
16983_MERS_2	50	550	49750	ASAP-0000219-001	0.129846
16983_MERS_2	50	550	49750	ASAP-0000219-001	0.145072
16983_MERS_2	50	550	24880	ASAP-0000219-001	0.169941
16983_MERS_2	50	550	24880	ASAP-0000219-001	0.215618
16983_MERS_2	50	550	12440	ASAP-0000219-001	0.260279
16983_MERS_2	50	550	12440	ASAP-0000219-001	0.245054
16983_MERS_2	50	550	7463	ASAP-0000219-001	0.351633
16983_MERS_2	50	550	7463	ASAP-0000219-001	0.361784
16983_MERS_2	50	550	2488	ASAP-0000219-001	0.742425
16983_MERS_2	50	550	2488	ASAP-0000219-001	0.488664
16983_MERS_2	50	550	1559	ASAP-0000219-001	0.955584
16983_MERS_2	50	550	1559	ASAP-0000219-001	0.945434
16983_MERS_2	50	550	779	ASAP-0000219-001	1.00126
16983_MERS_2	50	550	779	ASAP-0000219-001	1.02156
16983_MERS_2	50	550	390	ASAP-0000219-001	0.833779
16983_MERS_2	50	550	390	ASAP-0000219-001	0.808403
16983_MERS_2	50	550	195	ASAP-0000219-001	0.600319
16983_MERS_2	50	550	195	ASAP-0000219-001	0.590169
16983_MERS_2	50	550	100	ASAP-0000219-001	0.432837
16983_MERS_2	50	550	100	ASAP-0000219-001	0.437912
16983_MERS_2	50	550	50	ASAP-0000219-001	0.346558
16983_MERS_2	50	550	50	ASAP-0000219-001	0.356709
16983_MERS_3	50	550	99500	ASAP-0000220-001	0.0493011
16983_MERS_3	50	550	99500	ASAP-0000220-001	0.0698165
16983_MERS_3	50	550	49750	ASAP-0000220-001	0.0662263
16983_MERS_3	50	550	49750	ASAP-0000220-001	0.0698165
16983_MERS_3	50	550	24880	ASAP-0000220-001	0.0646877
16983_MERS_3	50	550	24880	ASAP-0000220-001	0.0636619
16983_MERS_3	50	550	12440	ASAP-0000220-001	0.10059
16983_MERS_3	50	550	12440	ASAP-0000220-001	0.100077
16983_MERS_3	50	550	7463	ASAP-0000220-001	0.145724
16983_MERS_3	50	550	7463	ASAP-0000220-001	0.147775
16983_MERS_3	50	550	2488	ASAP-0000220-001	0.379599
16983_MERS_3	50	550	2488	ASAP-0000220-001	0.369342
16983_MERS_3	50	550	1559	ASAP-0000220-001	0.574496
16983_MERS_3	50	550	1559	ASAP-0000220-001	0.574496
16983_MERS_3	50	550	779	ASAP-0000220-001	0.892485
16983_MERS_3	50	550	779	ASAP-0000220-001	0.897614
16983_MERS_3	50	550	390	ASAP-0000220-001	1.09251
16983_MERS_3	50	550	390	ASAP-0000220-001	1.07199
16983_MERS_3	50	550	195	ASAP-0000220-001	0.933516
16983_MERS_3	50	550	195	ASAP-0000220-001	0.928387
16983_MERS_3	50	550	100	ASAP-0000220-001	0.671944
16983_MERS_3	50	550	100	ASAP-0000220-001	0.682202
16983_MERS_3	50	550	50	ASAP-0000220-001	0.492434
16983_MERS_3	50	550	50	ASAP-0000220-001	0.502692
16983_MERS_3	50	550	99500	ASAP-0000221-001	0.0164764
16983_MERS_3	50	550	99500	ASAP-0000221-001	0.0113476
16983_MERS_3	50	550	49750	ASAP-0000221-001	0.0477625
16983_MERS_3	50	550	49750	ASAP-0000221-001	0.0482753
16983_MERS_3	50	550	24880	ASAP-0000221-001	0.0862289
16983_MERS_3	50	550	24880	ASAP-0000221-001	0.0836644
16983_MERS_3	50	550	12440	ASAP-0000221-001	0.156494
16983_MERS_3	50	550	12440	ASAP-0000221-001	0.160597
16983_MERS_3	50	550	7463	ASAP-0000221-001	0.246249
16983_MERS_3	50	550	7463	ASAP-0000221-001	0.261636
16983_MERS_3	50	550	2488	ASAP-0000221-001	0.595011
16983_MERS_3	50	550	2488	ASAP-0000221-001	0.625784
16983_MERS_3	50	550	1559	ASAP-0000221-001	0.836067
16983_MERS_3	50	550	1559	ASAP-0000221-001	0.830939
16983_MERS_3	50	550	779	ASAP-0000221-001	1.08738
16983_MERS_3	50	550	779	ASAP-0000221-001	1.08738
16983_MERS_3	50	550	390	ASAP-0000221-001	1.04122
16983_MERS_3	50	550	390	ASAP-0000221-001	1.00019
16983_MERS_3	50	550	195	ASAP-0000221-001	0.759135
16983_MERS_3	50	550	195	ASAP-0000221-001	0.769392
16983_MERS_3	50	550	100	ASAP-0000221-001	0.559109
16983_MERS_3	50	550	100	ASAP-0000221-001	0.543723
16983_MERS_3	50	550	50	ASAP-0000221-001	0.415501
16983_MERS_3	50	550	50	ASAP-0000221-001	0.430888
16983_MERS_3	50	550	99500	ASAP-0000222-001	0.0482753
16983_MERS_3	50	550	99500	ASAP-0000222-001	0.0528913
16983_MERS_3	50	550	49750	ASAP-0000222-001	0.0523784
16983_MERS_3	50	550	49750	ASAP-0000222-001	0.0549429
16983_MERS_3	50	550	24880	ASAP-0000222-001	0.0528913
16983_MERS_3	50	550	24880	ASAP-0000222-001	0.0549429
16983_MERS_3	50	550	12440	ASAP-0000222-001	0.0852031
16983_MERS_3	50	550	12440	ASAP-0000222-001	0.0846902
16983_MERS_3	50	550	7463	ASAP-0000222-001	0.121105
16983_MERS_3	50	550	7463	ASAP-0000222-001	0.122131
16983_MERS_3	50	550	2488	ASAP-0000222-001	0.323182
16983_MERS_3	50	550	2488	ASAP-0000222-001	0.312924
16983_MERS_3	50	550	1559	ASAP-0000222-001	0.507821
16983_MERS_3	50	550	1559	ASAP-0000222-001	0.502692
16983_MERS_3	50	550	779	ASAP-0000222-001	0.820681
16983_MERS_3	50	550	779	ASAP-0000222-001	0.820681
16983_MERS_3	50	550	390	ASAP-0000222-001	1.07199
16983_MERS_3	50	550	390	ASAP-0000222-001	1.05661
16983_MERS_3	50	550	195	ASAP-0000222-001	0.964289
16983_MERS_3	50	550	195	ASAP-0000222-001	0.954031
16983_MERS_3	50	550	100	ASAP-0000222-001	0.743748
16983_MERS_3	50	550	100	ASAP-0000222-001	0.738619
16983_MERS_3	50	550	50	ASAP-0000222-001	0.543723
16983_MERS_3	50	550	50	ASAP-0000222-001	0.533465
16983_MERS_3	50	550	99500	ASAP-0000223-001	0.0928964
16983_MERS_3	50	550	99500	ASAP-0000223-001	0.0877675
16983_MERS_3	50	550	49750	ASAP-0000223-001	0.0898191
16983_MERS_3	50	550	49750	ASAP-0000223-001	0.0887933
16983_MERS_3	50	550	24880	ASAP-0000223-001	0.0821258
16983_MERS_3	50	550	24880	ASAP-0000223-001	0.0831516
16983_MERS_3	50	550	12440	ASAP-0000223-001	0.104693
16983_MERS_3	50	550	12440	ASAP-0000223-001	0.101615
16983_MERS_3	50	550	7463	ASAP-0000223-001	0.165726
16983_MERS_3	50	550	7463	ASAP-0000223-001	0.172394
16983_MERS_3	50	550	2488	ASAP-0000223-001	0.405244
16983_MERS_3	50	550	2488	ASAP-0000223-001	0.410372
16983_MERS_3	50	550	1559	ASAP-0000223-001	0.625784
16983_MERS_3	50	550	1559	ASAP-0000223-001	0.620656
16983_MERS_3	50	550	779	ASAP-0000223-001	0.948902
16983_MERS_3	50	550	779	ASAP-0000223-001	0.943773
16983_MERS_3	50	550	390	ASAP-0000223-001	1.09764
16983_MERS_3	50	550	390	ASAP-0000223-001	1.03609
16983_MERS_3	50	550	195	ASAP-0000223-001	0.856583
16983_MERS_3	50	550	195	ASAP-0000223-001	0.892485
16983_MERS_3	50	550	100	ASAP-0000223-001	0.6463
16983_MERS_3	50	550	100	ASAP-0000223-001	0.625784
16983_MERS_3	50	550	50	ASAP-0000223-001	0.471919
16983_MERS_3	50	550	50	ASAP-0000223-001	0.487305
16983_MERS_3	50	550	99500	ASAP-0000227-001	0.107257
16983_MERS_3	50	550	99500	ASAP-0000227-001	0.103154
16983_MERS_3	50	550	49750	ASAP-0000227-001	0.108796
16983_MERS_3	50	550	49750	ASAP-0000227-001	0.117002
16983_MERS_3	50	550	24880	ASAP-0000227-001	0.109309
16983_MERS_3	50	550	24880	ASAP-0000227-001	0.109309
16983_MERS_3	50	550	12440	ASAP-0000227-001	0.117002
16983_MERS_3	50	550	12440	ASAP-0000227-001	0.114438
16983_MERS_3	50	550	7463	ASAP-0000227-001	0.168291
16983_MERS_3	50	550	7463	ASAP-0000227-001	0.174445
16983_MERS_3	50	550	2488	ASAP-0000227-001	0.405244
16983_MERS_3	50	550	2488	ASAP-0000227-001	0.425759
16983_MERS_3	50	550	1559	ASAP-0000227-001	0.630913
16983_MERS_3	50	550	1559	ASAP-0000227-001	0.620656
16983_MERS_3	50	550	779	ASAP-0000227-001	0.954031
16983_MERS_3	50	550	779	ASAP-0000227-001	0.933516
16983_MERS_3	50	550	390	ASAP-0000227-001	1.09251
16983_MERS_3	50	550	390	ASAP-0000227-001	1.04635
16983_MERS_3	50	550	195	ASAP-0000227-001	0.877098
16983_MERS_3	50	550	195	ASAP-0000227-001	0.897614
16983_MERS_3	50	550	100	ASAP-0000227-001	0.661686
16983_MERS_3	50	550	100	ASAP-0000227-001	0.641171
16983_MERS_3	50	550	50	ASAP-0000227-001	0.461661
16983_MERS_3	50	550	50	ASAP-0000227-001	0.487305
17265-DR1	50	550	99500	ASAP-0000372-001	0.0859662
17265-DR1	50	550	99500	ASAP-0000372-001	0.0845319
17265-DR1	50	550	49750	ASAP-0000372-001	0.0735358
17265-DR1	50	550	49750	ASAP-0000372-001	0.0740139
17265-DR1	50	550	24880	ASAP-0000372-001	0.0807072
17265-DR1	50	550	24880	ASAP-0000372-001	0.0773605
17265-DR1	50	550	12440	ASAP-0000372-001	0.106046
17265-DR1	50	550	12440	ASAP-0000372-001	0.101743
17265-DR1	50	550	7463	ASAP-0000372-001	0.163895
17265-DR1	50	550	7463	ASAP-0000372-001	0.146206
17265-DR1	50	550	2488	ASAP-0000372-001	0.39338
17265-DR1	50	550	2488	ASAP-0000372-001	0.388599
17265-DR1	50	550	1559	ASAP-0000372-001	0.584618
17265-DR1	50	550	1559	ASAP-0000372-001	0.551151
17265-DR1	50	550	779	ASAP-0000372-001	0.828446
17265-DR1	50	550	779	ASAP-0000372-001	0.890598
17265-DR1	50	550	390	ASAP-0000372-001	0.933626
17265-DR1	50	550	390	ASAP-0000372-001	0.928845
17265-DR1	50	550	195	ASAP-0000372-001	0.737608
17265-DR1	50	550	195	ASAP-0000372-001	0.708922
17265-DR1	50	550	100	ASAP-0000372-001	0.54637
17265-DR1	50	550	100	ASAP-0000372-001	0.512904
17265-DR1	50	550	50	ASAP-0000372-001	0.388599
17265-DR1	50	550	50	ASAP-0000372-001	0.369476
17265-DR1	50	550	99500	ASAP-0000373-001	0.018555
17265-DR1	50	550	99500	ASAP-0000373-001	0.043894
17265-DR1	50	550	49750	ASAP-0000373-001	0.0233359
17265-DR1	50	550	49750	ASAP-0000373-001	0.023814
17265-DR1	50	550	24880	ASAP-0000373-001	0.0262045
17265-DR1	50	550	24880	ASAP-0000373-001	0.0233359
17265-DR1	50	550	12440	ASAP-0000373-001	0.0481968
17265-DR1	50	550	12440	ASAP-0000373-001	0.0410254
17265-DR1	50	550	7463	ASAP-0000373-001	0.0692329
17265-DR1	50	550	7463	ASAP-0000373-001	0.0548901
17265-DR1	50	550	2488	ASAP-0000373-001	0.173457
17265-DR1	50	550	2488	ASAP-0000373-001	0.163895
17265-DR1	50	550	1559	ASAP-0000373-001	0.23561
17265-DR1	50	550	1559	ASAP-0000373-001	0.264295
17265-DR1	50	550	779	ASAP-0000373-001	0.431628
17265-DR1	50	550	779	ASAP-0000373-001	0.469875
17265-DR1	50	550	390	ASAP-0000373-001	0.718484
17265-DR1	50	550	390	ASAP-0000373-001	0.718484
17265-DR1	50	550	195	ASAP-0000373-001	0.885817
17265-DR1	50	550	195	ASAP-0000373-001	0.895379
17265-DR1	50	550	100	ASAP-0000373-001	0.833227
17265-DR1	50	550	100	ASAP-0000373-001	0.809322
17265-DR1	50	550	50	ASAP-0000373-001	0.651551
17265-DR1	50	550	50	ASAP-0000373-001	0.613303
17265-DR1	50	550	99500	ASAP-0000374-001	0.0290731
17265-DR1	50	550	99500	ASAP-0000374-001	0.018555
17265-DR1	50	550	49750	ASAP-0000374-001	0.0262045
17265-DR1	50	550	49750	ASAP-0000374-001	0.0352883
17265-DR1	50	550	24880	ASAP-0000374-001	0.0443721
17265-DR1	50	550	24880	ASAP-0000374-001	0.0529778
17265-DR1	50	550	12440	ASAP-0000374-001	0.0835757
17265-DR1	50	550	12440	ASAP-0000374-001	0.0931376
17265-DR1	50	550	7463	ASAP-0000374-001	0.139513
17265-DR1	50	550	7463	ASAP-0000374-001	0.150509
17265-DR1	50	550	2488	ASAP-0000374-001	0.369476
17265-DR1	50	550	2488	ASAP-0000374-001	0.383819
17265-DR1	50	550	1559	ASAP-0000374-001	0.522466
17265-DR1	50	550	1559	ASAP-0000374-001	0.512904
17265-DR1	50	550	779	ASAP-0000374-001	0.728046
17265-DR1	50	550	779	ASAP-0000374-001	0.871474
17265-DR1	50	550	390	ASAP-0000374-001	0.962312
17265-DR1	50	550	390	ASAP-0000374-001	0.962312
17265-DR1	50	550	195	ASAP-0000374-001	0.785417
17265-DR1	50	550	195	ASAP-0000374-001	0.814103
17265-DR1	50	550	100	ASAP-0000374-001	0.584618
17265-DR1	50	550	100	ASAP-0000374-001	0.570275
17265-DR1	50	550	50	ASAP-0000374-001	0.402942
17265-DR1	50	550	50	ASAP-0000374-001	0.426847
19145-MERSlow	50	550	9950	ASAP-0000375-001	0.0325354
19145-MERSlow	50	550	9950	ASAP-0000375-001	0.0318409
19145-MERSlow	50	550	4975	ASAP-0000375-001	0.0436482
19145-MERSlow	50	550	4975	ASAP-0000375-001	0.04087
19145-MERSlow	50	550	2488	ASAP-0000375-001	0.061012
19145-MERSlow	50	550	2488	ASAP-0000375-001	0.0679576
19145-MERSlow	50	550	1244	ASAP-0000375-001	0.0985178
19145-MERSlow	50	550	1244	ASAP-0000375-001	0.113798
19145-MERSlow	50	550	746	ASAP-0000375-001	0.175613
19145-MERSlow	50	550	746	ASAP-0000375-001	0.149915
19145-MERSlow	50	550	249	ASAP-0000375-001	0.379811
19145-MERSlow	50	550	249	ASAP-0000375-001	0.369393
19145-MERSlow	50	550	156	ASAP-0000375-001	0.487467
19145-MERSlow	50	550	156	ASAP-0000375-001	0.494412
19145-MERSlow	50	550	78	ASAP-0000375-001	0.543031
19145-MERSlow	50	550	78	ASAP-0000375-001	0.543031
19145-MERSlow	50	550	39	ASAP-0000375-001	0.46663
19145-MERSlow	50	550	39	ASAP-0000375-001	0.487467
19145-MERSlow	50	550	19	ASAP-0000375-001	0.39023
19145-MERSlow	50	550	19	ASAP-0000375-001	0.37356
19145-MERSlow	50	550	10	ASAP-0000375-001	0.318691
19145-MERSlow	50	550	10	ASAP-0000375-001	0.306189
19145-MERSlow	50	550	5	ASAP-0000375-001	0.277018
19145-MERSlow	50	550	5	ASAP-0000375-001	0.270767
17265-DR1	50	550	99500	ASAP-0000375-001	0.00229983
17265-DR1	50	550	99500	ASAP-0000375-001	0.0118617
17265-DR1	50	550	49750	ASAP-0000375-001	0.0046903
17265-DR1	50	550	49750	ASAP-0000375-001	0.00994933
17265-DR1	50	550	24880	ASAP-0000375-001	0.0147303
17265-DR1	50	550	24880	ASAP-0000375-001	0.00373411
17265-DR1	50	550	12440	ASAP-0000375-001	0.0190331
17265-DR1	50	550	12440	ASAP-0000375-001	0.0262045
17265-DR1	50	550	7463	ASAP-0000375-001	0.0443721
17265-DR1	50	550	7463	ASAP-0000375-001	0.0309854
17265-DR1	50	550	2488	ASAP-0000375-001	0.107959
17265-DR1	50	550	2488	ASAP-0000375-001	0.125648
17265-DR1	50	550	1559	ASAP-0000375-001	0.168676
17265-DR1	50	550	1559	ASAP-0000375-001	0.183019
17265-DR1	50	550	779	ASAP-0000375-001	0.345571
17265-DR1	50	550	779	ASAP-0000375-001	0.345571
17265-DR1	50	550	390	ASAP-0000375-001	0.579837
17265-DR1	50	550	390	ASAP-0000375-001	0.608523
17265-DR1	50	550	195	ASAP-0000375-001	0.842788
17265-DR1	50	550	195	ASAP-0000375-001	0.85235
17265-DR1	50	550	100	ASAP-0000375-001	0.90016
17265-DR1	50	550	100	ASAP-0000375-001	0.95275
17265-DR1	50	550	50	ASAP-0000375-001	0.751951
17265-DR1	50	550	50	ASAP-0000375-001	0.771074
17448-MERS1	50	550	99500	ASAP-0000523-001	0.0707122
17448-MERS1	50	550	99500	ASAP-0000523-001	0.0693815
17448-MERS1	50	550	49750	ASAP-0000523-001	0.118616
17448-MERS1	50	550	49750	ASAP-0000523-001	0.114624
17448-MERS1	50	550	24880	ASAP-0000523-001	0.203113
17448-MERS1	50	550	24880	ASAP-0000523-001	0.194464
17448-MERS1	50	550	12440	ASAP-0000523-001	0.336844
17448-MERS1	50	550	12440	ASAP-0000523-001	0.233053
17448-MERS1	50	550	7463	ASAP-0000523-001	0.496524
17448-MERS1	50	550	7463	ASAP-0000523-001	0.360131
17448-MERS1	50	550	2488	ASAP-0000523-001	0.862456
17448-MERS1	50	550	2488	ASAP-0000523-001	0.66951
17448-MERS1	50	550	1559	ASAP-0000523-001	0.902375
17448-MERS1	50	550	1559	ASAP-0000523-001	0.922335
17448-MERS1	50	550	779	ASAP-0000523-001	0.789269
17448-MERS1	50	550	779	ASAP-0000523-001	0.556403
17448-MERS1	50	550	390	ASAP-0000523-001	0.403377
17448-MERS1	50	550	390	ASAP-0000523-001	0.536444
17448-MERS1	50	550	195	ASAP-0000523-001	0.436644
17448-MERS1	50	550	195	ASAP-0000523-001	0.30757
17448-MERS1	50	550	100	ASAP-0000523-001	0.383418
17448-MERS1	50	550	100	ASAP-0000523-001	0.344163
17448-MERS1	50	550	50	ASAP-0000523-001	0.314888
17448-MERS1	50	550	50	ASAP-0000523-001	0.348155
17448-MERS1	50	550	99500	ASAP-0000526-001	0.0387763
17448-MERS1	50	550	99500	ASAP-0000526-001	0.0447643
17448-MERS1	50	550	49750	ASAP-0000526-001	0.0613975
17448-MERS1	50	550	49750	ASAP-0000526-001	0.00817109
17448-MERS1	50	550	24880	ASAP-0000526-001	0.0813574
17448-MERS1	50	550	24880	ASAP-0000526-001	0.0833534
17448-MERS1	50	550	12440	ASAP-0000526-001	0.123939
17448-MERS1	50	550	12440	ASAP-0000526-001	0.111297
17448-MERS1	50	550	7463	ASAP-0000526-001	0.0700468
17448-MERS1	50	550	7463	ASAP-0000526-001	0.131923
17448-MERS1	50	550	2488	ASAP-0000526-001	0.207105
17448-MERS1	50	550	2488	ASAP-0000526-001	0.294929
17448-MERS1	50	550	1559	ASAP-0000526-001	0.396724
17448-MERS1	50	550	1559	ASAP-0000526-001	0.456604
17448-MERS1	50	550	779	ASAP-0000526-001	0.64955
17448-MERS1	50	550	779	ASAP-0000526-001	0.716083
17448-MERS1	50	550	390	ASAP-0000526-001	0.902375
17448-MERS1	50	550	390	ASAP-0000526-001	0.895722
17448-MERS1	50	550	195	ASAP-0000526-001	0.902375
17448-MERS1	50	550	195	ASAP-0000526-001	0.889069
17448-MERS1	50	550	100	ASAP-0000526-001	0.722736
17448-MERS1	50	550	100	ASAP-0000526-001	0.716083
17448-MERS1	50	550	50	ASAP-0000526-001	0.54975
17448-MERS1	50	550	50	ASAP-0000526-001	0.543097
17448-MERS2	50	550	99500	ASAP-0000541-001	0.0496013
17448-MERS2	50	550	99500	ASAP-0000541-001	0
17448-MERS2	50	550	49750	ASAP-0000541-001	0.0776652
17448-MERS2	50	550	49750	ASAP-0000541-001	0.0691808
17448-MERS2	50	550	24880	ASAP-0000541-001	0.101161
17448-MERS2	50	550	24880	ASAP-0000541-001	0.101813
17448-MERS2	50	550	12440	ASAP-0000541-001	0.139014
17448-MERS2	50	550	12440	ASAP-0000541-001	0.13314
17448-MERS2	50	550	7463	ASAP-0000541-001	0.181436
17448-MERS2	50	550	7463	ASAP-0000541-001	0.189268
17448-MERS2	50	550	2488	ASAP-0000541-001	0.404642
17448-MERS2	50	550	2488	ASAP-0000541-001	0.391589
17448-MERS2	50	550	1559	ASAP-0000541-001	0.580857
17448-MERS2	50	550	1559	ASAP-0000541-001	0.580857
17448-MERS2	50	550	779	ASAP-0000541-001	0.868023
17448-MERS2	50	550	779	ASAP-0000541-001	0.841917
17448-MERS2	50	550	390	ASAP-0000541-001	0.96592
17448-MERS2	50	550	390	ASAP-0000541-001	0.952867
17448-MERS2	50	550	195	ASAP-0000541-001	0.828864
17448-MERS2	50	550	195	ASAP-0000541-001	0.587384
17448-MERS2	50	550	100	ASAP-0000541-001	0.633069
17448-MERS2	50	550	100	ASAP-0000541-001	0.633069
17448-MERS2	50	550	50	ASAP-0000541-001	0.50254
17448-MERS2	50	550	50	ASAP-0000541-001	0.496013
19145-MERSlow	50	550	9950	ASAP-0000580-001	0.0505938
19145-MERSlow	50	550	9950	ASAP-0000580-001	0.0492047
19145-MERSlow	50	550	4975	ASAP-0000580-001	0.0922669
19145-MERSlow	50	550	4975	ASAP-0000580-001	0.0908778
19145-MERSlow	50	550	2488	ASAP-0000580-001	0.170057
19145-MERSlow	50	550	2488	ASAP-0000580-001	0.174224
19145-MERSlow	50	550	1244	ASAP-0000580-001	0.299938
19145-MERSlow	50	550	1244	ASAP-0000580-001	0.313134
19145-MERSlow	50	550	746	ASAP-0000580-001	0.431903
19145-MERSlow	50	550	746	ASAP-0000580-001	0.445794
19145-MERSlow	50	550	249	ASAP-0000580-001	0.612486
19145-MERSlow	50	550	249	ASAP-0000580-001	0.626377
19145-MERSlow	50	550	156	ASAP-0000580-001	0.549977
19145-MERSlow	50	550	156	ASAP-0000580-001	0.563868
19145-MERSlow	50	550	78	ASAP-0000580-001	0.431903
19145-MERSlow	50	550	78	ASAP-0000580-001	0.438848
19145-MERSlow	50	550	39	ASAP-0000580-001	0.359669
19145-MERSlow	50	550	39	ASAP-0000580-001	0.343695
19145-MERSlow	50	550	19	ASAP-0000580-001	0.290909
19145-MERSlow	50	550	19	ASAP-0000580-001	0.300632
19145-MERSlow	50	550	10	ASAP-0000580-001	0.269378
19145-MERSlow	50	550	10	ASAP-0000580-001	0.267989
19145-MERSlow	50	550	5	ASAP-0000580-001	0.253403
19145-MERSlow	50	550	5	ASAP-0000580-001	0.253403
17546-MERS	50	550	99500	ASAP-0000580-001	0.00783584
17546-MERS	50	550	99500	ASAP-0000580-001	0.0130196
17546-MERS	50	550	49750	ASAP-0000580-001	0.0207953
17546-MERS	50	550	49750	ASAP-0000580-001	0.0233872
17546-MERS	50	550	24880	ASAP-0000580-001	0.0444926
17546-MERS	50	550	24880	ASAP-0000580-001	0.051898
17546-MERS	50	550	12440	ASAP-0000580-001	0.079298
17546-MERS	50	550	12440	ASAP-0000580-001	0.0904061
17546-MERS	50	550	7463	ASAP-0000580-001	0.127433
17546-MERS	50	550	7463	ASAP-0000580-001	0.134839
17546-MERS	50	550	2488	ASAP-0000580-001	0.338487
17546-MERS	50	550	2488	ASAP-0000580-001	0.360703
17546-MERS	50	550	1559	ASAP-0000580-001	0.786514
17546-MERS	50	550	1559	ASAP-0000580-001	0.605082
17546-MERS	50	550	779	ASAP-0000580-001	0.98646
17546-MERS	50	550	779	ASAP-0000580-001	0.964244
17546-MERS	50	550	390	ASAP-0000580-001	0.89019
17546-MERS	50	550	390	ASAP-0000580-001	0.923514
17546-MERS	50	550	195	ASAP-0000580-001	0.693947
17546-MERS	50	550	195	ASAP-0000580-001	0.675433
17546-MERS	50	550	100	ASAP-0000580-001	0.786514
17546-MERS	50	550	100	ASAP-0000580-001	0.942028
17546-MERS	50	550	50	ASAP-0000580-001	0.468082
17546-MERS	50	550	50	ASAP-0000580-001	0.779109
17630-MERS2	50	550	99500	ASAP-0000734-001	0.045771
17630-MERS2	50	550	99500	ASAP-0000734-001	0.0467063
17630-MERS2	50	550	49750	ASAP-0000734-001	0.0714922
17630-MERS2	50	550	49750	ASAP-0000734-001	0.0677509
17630-MERS2	50	550	24880	ASAP-0000734-001	0.133223
17630-MERS2	50	550	24880	ASAP-0000734-001	0.122467
17630-MERS2	50	550	12440	ASAP-0000734-001	0.199163
17630-MERS2	50	550	12440	ASAP-0000734-001	0.213192
17630-MERS2	50	550	7463	ASAP-0000734-001	0.334783
17630-MERS2	50	550	7463	ASAP-0000734-001	0.3114
17630-MERS2	50	550	2488	ASAP-0000734-001	0.690203
17630-MERS2	50	550	2488	ASAP-0000734-001	0.685526
17630-MERS2	50	550	1559	ASAP-0000734-001	0.881943
17630-MERS2	50	550	1559	ASAP-0000734-001	0.886619
17630-MERS2	50	550	779	ASAP-0000734-001	0.886619
17630-MERS2	50	550	779	ASAP-0000734-001	0.895972
17630-MERS2	50	550	390	ASAP-0000734-001	0.722939
17630-MERS2	50	550	390	ASAP-0000734-001	0.718262
17630-MERS2	50	550	195	ASAP-0000734-001	0.535876
17630-MERS2	50	550	195	ASAP-0000734-001	0.540553
17630-MERS2	50	550	100	ASAP-0000734-001	0.428315
17630-MERS2	50	550	100	ASAP-0000734-001	0.437668
17630-MERS2	50	550	50	ASAP-0000734-001	0.358166
17630-MERS2	50	550	50	ASAP-0000734-001	0.372196
19145-MERSlow	50	550	9950	ASAP-0000738-001	0.0540665
19145-MERSlow	50	550	9950	ASAP-0000738-001	0.0547611
19145-MERSlow	50	550	4975	ASAP-0000738-001	0.0894887
19145-MERSlow	50	550	4975	ASAP-0000738-001	0.0908778
19145-MERSlow	50	550	2488	ASAP-0000738-001	0.165195
19145-MERSlow	50	550	2488	ASAP-0000738-001	0.167973
19145-MERSlow	50	550	1244	ASAP-0000738-001	0.287436
19145-MERSlow	50	550	1244	ASAP-0000738-001	0.296465
19145-MERSlow	50	550	746	ASAP-0000738-001	0.431903
19145-MERSlow	50	550	746	ASAP-0000738-001	0.411066
19145-MERSlow	50	550	249	ASAP-0000738-001	0.654159
19145-MERSlow	50	550	249	ASAP-0000738-001	0.640268
19145-MERSlow	50	550	156	ASAP-0000738-001	0.584704
19145-MERSlow	50	550	156	ASAP-0000738-001	0.59165
19145-MERSlow	50	550	78	ASAP-0000738-001	0.459685
19145-MERSlow	50	550	78	ASAP-0000738-001	0.459685
19145-MERSlow	50	550	39	ASAP-0000738-001	0.340916
19145-MERSlow	50	550	39	ASAP-0000738-001	0.357586
19145-MERSlow	50	550	19	ASAP-0000738-001	0.297854
19145-MERSlow	50	550	19	ASAP-0000738-001	0.279101
19145-MERSlow	50	550	10	ASAP-0000738-001	0.267989
19145-MERSlow	50	550	10	ASAP-0000738-001	0.259654
19145-MERSlow	50	550	5	ASAP-0000738-001	0.263127
19145-MERSlow	50	550	5	ASAP-0000738-001	0.248541
17653-MERS2	50	550	99500	ASAP-0000738-001	0.0186426
17653-MERS2	50	550	99500	ASAP-0000738-001	0.016487
17653-MERS2	50	550	49750	ASAP-0000738-001	0.0407376
17653-MERS2	50	550	49750	ASAP-0000738-001	0.0304985
17653-MERS2	50	550	24880	ASAP-0000738-001	0.0461266
17653-MERS2	50	550	24880	ASAP-0000738-001	0.0461266
17653-MERS2	50	550	12440	ASAP-0000738-001	0.077383
17653-MERS2	50	550	12440	ASAP-0000738-001	0.066066
17653-MERS2	50	550	7463	ASAP-0000738-001	0.111334
17653-MERS2	50	550	7463	ASAP-0000738-001	0.119956
17653-MERS2	50	550	2488	ASAP-0000738-001	0.288094
17653-MERS2	50	550	2488	ASAP-0000738-001	0.282705
17653-MERS2	50	550	1559	ASAP-0000738-001	0.320428
17653-MERS2	50	550	1559	ASAP-0000738-001	0.632991
17653-MERS2	50	550	779	ASAP-0000738-001	0.703048
17653-MERS2	50	550	779	ASAP-0000738-001	0.789273
17653-MERS2	50	550	390	ASAP-0000738-001	0.875497
17653-MERS2	50	550	390	ASAP-0000738-001	0.907831
17653-MERS2	50	550	195	ASAP-0000738-001	0.643769
17653-MERS2	50	550	195	ASAP-0000738-001	0.686881
17653-MERS2	50	550	100	ASAP-0000738-001	0.665325
17653-MERS2	50	550	100	ASAP-0000738-001	0.611435
17653-MERS2	50	550	50	ASAP-0000738-001	0.541378
17653-MERS2	50	550	50	ASAP-0000738-001	0.460542
17736-MERS	50	550	99500	ASAP-0000774-001	0.0147078
17736-MERS	50	550	99500	ASAP-0000774-001	0.0157836
17736-MERS	50	550	49750	ASAP-0000774-001	0.0286928
17736-MERS	50	550	49750	ASAP-0000774-001	0.0286928
17736-MERS	50	550	24880	ASAP-0000774-001	0.0459051
17736-MERS	50	550	24880	ASAP-0000774-001	0.0308444
17736-MERS	50	550	12440	ASAP-0000774-001	0.0469809
17736-MERS	50	550	12440	ASAP-0000774-001	0.0744131
17736-MERS	50	550	7463	ASAP-0000774-001	0.104535
17736-MERS	50	550	7463	ASAP-0000774-001	0.100769
17736-MERS	50	550	2488	ASAP-0000774-001	0.256218
17736-MERS	50	550	2488	ASAP-0000774-001	0.245461
17736-MERS	50	550	1559	ASAP-0000774-001	0.498267
17736-MERS	50	550	1559	ASAP-0000774-001	0.471372
17736-MERS	50	550	779	ASAP-0000774-001	0.76183
17736-MERS	50	550	779	ASAP-0000774-001	0.713421
17736-MERS	50	550	390	ASAP-0000774-001	0.955469
17736-MERS	50	550	390	ASAP-0000774-001	0.901681
17736-MERS	50	550	195	ASAP-0000774-001	0.820998
17736-MERS	50	550	195	ASAP-0000774-001	0.890923
17736-MERS	50	550	100	ASAP-0000774-001	0.767209
17736-MERS	50	550	100	ASAP-0000774-001	0.740315
17736-MERS	50	550	50	ASAP-0000774-001	0.562813
17736-MERS	50	550	50	ASAP-0000774-001	0.525161
18038-MERS	50	550	99500	ASAP-0008314-001	0.0342339
18038-MERS	50	550	99500	ASAP-0008314-001	0.0313009
18038-MERS	50	550	49750	ASAP-0008314-001	0.0655195
18038-MERS	50	550	49750	ASAP-0008314-001	0.0425441
18038-MERS	50	550	24880	ASAP-0008314-001	0.0884949
18038-MERS	50	550	24880	ASAP-0008314-001	0.0704079
18038-MERS	50	550	12440	ASAP-0008314-001	0.120758
18038-MERS	50	550	12440	ASAP-0008314-001	0.12418
18038-MERS	50	550	7463	ASAP-0008314-001	0.197017
18038-MERS	50	550	7463	ASAP-0008314-001	0.182352
18038-MERS	50	550	2488	ASAP-0008314-001	0.421882
18038-MERS	50	550	2488	ASAP-0008314-001	0.421882
18038-MERS	50	550	1559	ASAP-0008314-001	0.54898
18038-MERS	50	550	1559	ASAP-0008314-001	0.568533
18038-MERS	50	550	779	ASAP-0008314-001	0.724961
18038-MERS	50	550	779	ASAP-0008314-001	0.749403
18038-MERS	50	550	390	ASAP-0008314-001	0.715184
18038-MERS	50	550	390	ASAP-0008314-001	0.734738
18038-MERS	50	550	195	ASAP-0008314-001	0.524538
18038-MERS	50	550	195	ASAP-0008314-001	0.529426
18038-MERS	50	550	100	ASAP-0008314-001	0.377887
18038-MERS	50	550	100	ASAP-0008314-001	0.387663
18038-MERS	50	550	50	ASAP-0008314-001	0.294784
18038-MERS	50	550	50	ASAP-0008314-001	0.285008
18141-MERS	50	550	99500	ASAP-0008330-001	0.0608021
18141-MERS	50	550	99500	ASAP-0008330-001	0.054133
18141-MERS	50	550	49750	ASAP-0008330-001	0.0763631
18141-MERS	50	550	49750	ASAP-0008330-001	0.0785861
18141-MERS	50	550	24880	ASAP-0008330-001	0.127048
18141-MERS	50	550	24880	ASAP-0008330-001	0.105707
18141-MERS	50	550	12440	ASAP-0008330-001	0.184846
18141-MERS	50	550	12440	ASAP-0008330-001	0.207076
18141-MERS	50	550	7463	ASAP-0008330-001	0.304888
18141-MERS	50	550	7463	ASAP-0008330-001	0.309334
18141-MERS	50	550	2488	ASAP-0008330-001	0.642786
18141-MERS	50	550	2488	ASAP-0008330-001	0.63834
18141-MERS	50	550	1559	ASAP-0008330-001	0.785058
18141-MERS	50	550	1559	ASAP-0008330-001	0.758382
18141-MERS	50	550	779	ASAP-0008330-001	0.731706
18141-MERS	50	550	779	ASAP-0008330-001	0.72726
18141-MERS	50	550	390	ASAP-0008330-001	0.589433
18141-MERS	50	550	390	ASAP-0008330-001	0.580541
18141-MERS	50	550	195	ASAP-0008330-001	0.424931
18141-MERS	50	550	195	ASAP-0008330-001	0.420485
18141-MERS	50	550	100	ASAP-0008330-001	0.344902
18141-MERS	50	550	100	ASAP-0008330-001	0.340456
18141-MERS	50	550	50	ASAP-0008330-001	0.300442
18141-MERS	50	550	50	ASAP-0008330-001	0.282658
18324-MERS3	50	550	99500	ASAP-0008411-001	0.0370547
18324-MERS3	50	550	99500	ASAP-0008411-001	0.0389734
18324-MERS3	50	550	49750	ASAP-0008411-001	0.0619977
18324-MERS3	50	550	49750	ASAP-0008411-001	0.0634367
18324-MERS3	50	550	24880	ASAP-0008411-001	0.114282
18324-MERS3	50	550	24880	ASAP-0008411-001	0.119079
18324-MERS3	50	550	12440	ASAP-0008411-001	0.199664
18324-MERS3	50	550	12440	ASAP-0008411-001	0.209257
18324-MERS3	50	550	7463	ASAP-0008411-001	0.314785
18324-MERS3	50	550	7463	ASAP-0008411-001	0.271615
18324-MERS3	50	550	2488	ASAP-0008411-001	0.640963
18324-MERS3	50	550	2488	ASAP-0008411-001	0.602589
18324-MERS3	50	550	1559	ASAP-0008411-001	0.751288
18324-MERS3	50	550	1559	ASAP-0008411-001	0.727304
18324-MERS3	50	550	779	ASAP-0008411-001	0.67454
18324-MERS3	50	550	779	ASAP-0008411-001	0.70332
18324-MERS3	50	550	390	ASAP-0008411-001	0.530638
18324-MERS3	50	550	390	ASAP-0008411-001	0.559419
18324-MERS3	50	550	195	ASAP-0008411-001	0.434704
18324-MERS3	50	550	195	ASAP-0008411-001	0.41072
18324-MERS3	50	550	100	ASAP-0008411-001	0.357956
18324-MERS3	50	550	100	ASAP-0008411-001	0.333972
18324-MERS3	50	550	50	ASAP-0008411-001	0.314785
18324-MERS3	50	550	50	ASAP-0008411-001	0.295598
18324-MERS3	50	550	99500	ASAP-0008420-001	0.0092337
18324-MERS3	50	550	99500	ASAP-0008420-001	0.0207459
18324-MERS3	50	550	49750	ASAP-0008420-001	0.033697
18324-MERS3	50	550	49750	ASAP-0008420-001	0.0265019
18324-MERS3	50	550	24880	ASAP-0008420-001	0.0533636
18324-MERS3	50	550	24880	ASAP-0008420-001	0.0552823
18324-MERS3	50	550	12440	ASAP-0008420-001	0.0936561
18324-MERS3	50	550	12440	ASAP-0008420-001	0.0974935
18324-MERS3	50	550	7463	ASAP-0008420-001	0.134908
18324-MERS3	50	550	7463	ASAP-0008420-001	0.140184
18324-MERS3	50	550	2488	ASAP-0008420-001	0.333972
18324-MERS3	50	550	2488	ASAP-0008420-001	0.343566
18324-MERS3	50	550	1559	ASAP-0008420-001	0.482671
18324-MERS3	50	550	1559	ASAP-0008420-001	0.482671
18324-MERS3	50	550	779	ASAP-0008420-001	0.679337
18324-MERS3	50	550	779	ASAP-0008420-001	0.684133
18324-MERS3	50	550	390	ASAP-0008420-001	0.722507
18324-MERS3	50	550	390	ASAP-0008420-001	0.698524
18324-MERS3	50	550	195	ASAP-0008420-001	0.602589
18324-MERS3	50	550	195	ASAP-0008420-001	0.616979
18324-MERS3	50	550	100	ASAP-0008420-001	0.487468
18324-MERS3	50	550	100	ASAP-0008420-001	0.487468
18324-MERS3	50	550	50	ASAP-0008420-001	0.391533
18324-MERS3	50	550	50	ASAP-0008420-001	0.391533
18289-MERS1	50	550	99500	ASAP-0008451-001	0.0238159
18289-MERS1	50	550	99500	ASAP-0008451-001	0.0238159
18289-MERS1	50	550	49750	ASAP-0008451-001	0.0253201
18289-MERS1	50	550	49750	ASAP-0008451-001	0.0308354
18289-MERS1	50	550	24880	ASAP-0008451-001	0.0528965
18289-MERS1	50	550	24880	ASAP-0008451-001	0.0538993
18289-MERS1	50	550	12440	ASAP-0008451-001	0.107548
18289-MERS1	50	550	12440	ASAP-0008451-001	0.114567
18289-MERS1	50	550	7463	ASAP-0008451-001	0.164205
18289-MERS1	50	550	7463	ASAP-0008451-001	0.142144
18289-MERS1	50	550	2488	ASAP-0008451-001	0.408381
18289-MERS1	50	550	2488	ASAP-0008451-001	0.373284
18289-MERS1	50	550	1559	ASAP-0008451-001	0.518686
18289-MERS1	50	550	1559	ASAP-0008451-001	0.553783
18289-MERS1	50	550	779	ASAP-0008451-001	0.684144
18289-MERS1	50	550	779	ASAP-0008451-001	0.714228
18289-MERS1	50	550	390	ASAP-0008451-001	0.649047
18289-MERS1	50	550	390	ASAP-0008451-001	0.694172
18289-MERS1	50	550	195	ASAP-0008451-001	0.54877
18289-MERS1	50	550	195	ASAP-0008451-001	0.508659
18289-MERS1	50	550	100	ASAP-0008451-001	0.43345
18289-MERS1	50	550	100	ASAP-0008451-001	0.408381
18289-MERS1	50	550	50	ASAP-0008451-001	0.348214
18289-MERS1	50	550	50	ASAP-0008451-001	0.328159
18289-MERS2	50	550	99500	ASAP-0008452-001	0.0165448
18289-MERS2	50	550	99500	ASAP-0008452-001	0.0312373
18289-MERS2	50	550	49750	ASAP-0008452-001	0.04137
18289-MERS2	50	550	49750	ASAP-0008452-001	0.0535293
18289-MERS2	50	550	24880	ASAP-0008452-001	0.0955801
18289-MERS2	50	550	24880	ASAP-0008452-001	0.0798744
18289-MERS2	50	550	12440	ASAP-0008452-001	0.175122
18289-MERS2	50	550	12440	ASAP-0008452-001	0.156377
18289-MERS2	50	550	7463	ASAP-0008452-001	0.276956
18289-MERS2	50	550	7463	ASAP-0008452-001	0.226292
18289-MERS2	50	550	2488	ASAP-0008452-001	0.525208
18289-MERS2	50	550	2488	ASAP-0008452-001	0.580938
18289-MERS2	50	550	1559	ASAP-0008452-001	0.687332
18289-MERS2	50	550	1559	ASAP-0008452-001	0.636668
18289-MERS2	50	550	779	ASAP-0008452-001	0.621469
18289-MERS2	50	550	779	ASAP-0008452-001	0.667066
18289-MERS2	50	550	390	ASAP-0008452-001	0.525208
18289-MERS2	50	550	390	ASAP-0008452-001	0.520142
18289-MERS2	50	550	195	ASAP-0008452-001	0.413748
18289-MERS2	50	550	195	ASAP-0008452-001	0.413748
18289-MERS2	50	550	100	ASAP-0008452-001	0.342819
18289-MERS2	50	550	100	ASAP-0008452-001	0.342819
18289-MERS2	50	550	50	ASAP-0008452-001	0.297221
18289-MERS2	50	550	50	ASAP-0008452-001	0.302288
18324-MERS1	50	550	99500	ASAP-0008479-001	0.000132286
18324-MERS1	50	550	99500	ASAP-0008479-001	0.01048
18324-MERS1	50	550	49750	ASAP-0008479-001	0.0161242
18324-MERS1	50	550	49750	ASAP-0008479-001	0.0095393
18324-MERS1	50	550	24880	ASAP-0008479-001	0.0250609
18324-MERS1	50	550	24880	ASAP-0008479-001	0.0255312
18324-MERS1	50	550	12440	ASAP-0008479-001	0.0424638
18324-MERS1	50	550	12440	ASAP-0008479-001	0.0490487
18324-MERS1	50	550	7463	ASAP-0008479-001	0.0565743
18324-MERS1	50	550	7463	ASAP-0008479-001	0.0631593
18324-MERS1	50	550	2488	ASAP-0008479-001	0.145941
18324-MERS1	50	550	2488	ASAP-0008479-001	0.156759
18324-MERS1	50	550	1559	ASAP-0008479-001	0.232485
18324-MERS1	50	550	1559	ASAP-0008479-001	0.232485
18324-MERS1	50	550	779	ASAP-0008479-001	0.382998
18324-MERS1	50	550	779	ASAP-0008479-001	0.406515
18324-MERS1	50	550	390	ASAP-0008479-001	0.608766
18324-MERS1	50	550	390	ASAP-0008479-001	0.561731
18324-MERS1	50	550	195	ASAP-0008479-001	0.72165
18324-MERS1	50	550	195	ASAP-0008479-001	0.716946
18324-MERS1	50	550	100	ASAP-0008479-001	0.665208
18324-MERS1	50	550	100	ASAP-0008479-001	0.651097
18324-MERS1	50	550	50	ASAP-0008479-001	0.519399
18324-MERS1	50	550	50	ASAP-0008479-001	0.509992
18324-MERS1	50	550	99500	ASAP-0008489-001	0
18324-MERS1	50	550	99500	ASAP-0008489-001	0.0225768
18324-MERS1	50	550	49750	ASAP-0008489-001	0.0141105
18324-MERS1	50	550	49750	ASAP-0008489-001	0.0338652
18324-MERS1	50	550	24880	ASAP-0008489-001	0.0460943
18324-MERS1	50	550	24880	ASAP-0008489-001	0.0305728
18324-MERS1	50	550	12440	ASAP-0008489-001	0.0512682
18324-MERS1	50	550	12440	ASAP-0008489-001	0.0733747
18324-MERS1	50	550	7463	ASAP-0008489-001	0.0917183
18324-MERS1	50	550	7463	ASAP-0008489-001	0.0983033
18324-MERS1	50	550	2488	ASAP-0008489-001	0.231412
18324-MERS1	50	550	2488	ASAP-0008489-001	0.217302
18324-MERS1	50	550	1559	ASAP-0008489-001	0.330186
18324-MERS1	50	550	1559	ASAP-0008489-001	0.320779
18324-MERS1	50	550	779	ASAP-0008489-001	0.52303
18324-MERS1	50	550	779	ASAP-0008489-001	0.518326
18324-MERS1	50	550	390	ASAP-0008489-001	0.687652
18324-MERS1	50	550	390	ASAP-0008489-001	0.706466
18324-MERS1	50	550	195	ASAP-0008489-001	0.71117
18324-MERS1	50	550	195	ASAP-0008489-001	0.72528
18324-MERS1	50	550	100	ASAP-0008489-001	0.584175
18324-MERS1	50	550	100	ASAP-0008489-001	0.593582
18324-MERS1	50	550	50	ASAP-0008489-001	0.447774
18324-MERS1	50	550	50	ASAP-0008489-001	0.457181
18495-MERS2	50	550	99500	ASAP-0008639-001	0.0164783
18495-MERS2	50	550	99500	ASAP-0008639-001	0.0318901
18495-MERS2	50	550	49750	ASAP-0008639-001	0.0379448
18495-MERS2	50	550	49750	ASAP-0008639-001	0.0550079
18495-MERS2	50	550	24880	ASAP-0008639-001	0.0852811
18495-MERS2	50	550	24880	ASAP-0008639-001	0.0742727
18495-MERS2	50	550	12440	ASAP-0008639-001	0.134819
18495-MERS2	50	550	12440	ASAP-0008639-001	0.147479
18495-MERS2	50	550	7463	ASAP-0008639-001	0.209126
18495-MERS2	50	550	7463	ASAP-0008639-001	0.208025
18495-MERS2	50	550	2488	ASAP-0008639-001	0.468926
18495-MERS2	50	550	2488	ASAP-0008639-001	0.485439
18495-MERS2	50	550	1559	ASAP-0008639-001	0.612036
18495-MERS2	50	550	1559	ASAP-0008639-001	0.650565
18495-MERS2	50	550	779	ASAP-0008639-001	0.711112
18495-MERS2	50	550	779	ASAP-0008639-001	0.727625
18495-MERS2	50	550	390	ASAP-0008639-001	0.61754
18495-MERS2	50	550	390	ASAP-0008639-001	0.628548
18495-MERS2	50	550	195	ASAP-0008639-001	0.468926
18495-MERS2	50	550	195	ASAP-0008639-001	0.468926
18495-MERS2	50	550	100	ASAP-0008639-001	0.36985
18495-MERS2	50	550	100	ASAP-0008639-001	0.36985
18495-MERS2	50	550	50	ASAP-0008639-001	0.303799
18495-MERS2	50	550	50	ASAP-0008639-001	0.314807
18495-MERS1	50	550	99500	ASAP-0008642-001	0.0112944
18495-MERS1	50	550	99500	ASAP-0008642-001	0.0217465
18495-MERS1	50	550	49750	ASAP-0008642-001	0.0426507
18495-MERS1	50	550	49750	ASAP-0008642-001	0.0509024
18495-MERS1	50	550	24880	ASAP-0008642-001	0.0971116
18495-MERS1	50	550	24880	ASAP-0008642-001	0.0855593
18495-MERS1	50	550	12440	ASAP-0008642-001	0.160924
18495-MERS1	50	550	12440	ASAP-0008642-001	0.153773
18495-MERS1	50	550	7463	ASAP-0008642-001	0.248392
18495-MERS1	50	550	7463	ASAP-0008642-001	0.212635
18495-MERS1	50	550	2488	ASAP-0008642-001	0.545451
18495-MERS1	50	550	2488	ASAP-0008642-001	0.495941
18495-MERS1	50	550	1559	ASAP-0008642-001	0.633469
18495-MERS1	50	550	1559	ASAP-0008642-001	0.660974
18495-MERS1	50	550	779	ASAP-0008642-001	0.671977
18495-MERS1	50	550	779	ASAP-0008642-001	0.68848
18495-MERS1	50	550	390	ASAP-0008642-001	0.528948
18495-MERS1	50	550	390	ASAP-0008642-001	0.545451
18495-MERS1	50	550	195	ASAP-0008642-001	0.435429
18495-MERS1	50	550	195	ASAP-0008642-001	0.402423
18495-MERS1	50	550	100	ASAP-0008642-001	0.341911
18495-MERS1	50	550	100	ASAP-0008642-001	0.325407
18495-MERS1	50	550	50	ASAP-0008642-001	0.292401
18495-MERS1	50	550	50	ASAP-0008642-001	0.270396
18495-MERS2	50	550	99500	ASAP-0008653-001	0.00106644
18495-MERS2	50	550	99500	ASAP-0008653-001	0.0159279
18495-MERS2	50	550	49750	ASAP-0008653-001	0.0203312
18495-MERS2	50	550	49750	ASAP-0008653-001	0.0307893
18495-MERS2	50	550	24880	ASAP-0008653-001	0.0594113
18495-MERS2	50	550	24880	ASAP-0008653-001	0.0428986
18495-MERS2	50	550	12440	ASAP-0008653-001	0.0990417
18495-MERS2	50	550	12440	ASAP-0008653-001	0.0819786
18495-MERS2	50	550	7463	ASAP-0008653-001	0.132067
18495-MERS2	50	550	7463	ASAP-0008653-001	0.121059
18495-MERS2	50	550	2488	ASAP-0008653-001	0.314807
18495-MERS2	50	550	2488	ASAP-0008653-001	0.336824
18495-MERS2	50	550	1559	ASAP-0008653-001	0.457917
18495-MERS2	50	550	1559	ASAP-0008653-001	0.441405
18495-MERS2	50	550	779	ASAP-0008653-001	0.634053
18495-MERS2	50	550	779	ASAP-0008653-001	0.650565
18495-MERS2	50	550	390	ASAP-0008653-001	0.65607
18495-MERS2	50	550	390	ASAP-0008653-001	0.661574
18495-MERS2	50	550	195	ASAP-0008653-001	0.545985
18495-MERS2	50	550	195	ASAP-0008653-001	0.540481
18495-MERS2	50	550	100	ASAP-0008653-001	0.4359
18495-MERS2	50	550	100	ASAP-0008653-001	0.424892
18495-MERS2	50	550	50	ASAP-0008653-001	0.342329
18495-MERS2	50	550	50	ASAP-0008653-001	0.342329
18495-MERS2	50	550	99500	ASAP-0008665-001	0.00987321
18495-MERS2	50	550	99500	ASAP-0008665-001	0.014827
18495-MERS2	50	550	49750	ASAP-0008665-001	0.0137262
18495-MERS2	50	550	49750	ASAP-0008665-001	0.0269363
18495-MERS2	50	550	24880	ASAP-0008665-001	0.0401465
18495-MERS2	50	550	24880	ASAP-0008665-001	0.0335414
18495-MERS2	50	550	12440	ASAP-0008665-001	0.0638146
18495-MERS2	50	550	12440	ASAP-0008665-001	0.0748231
18495-MERS2	50	550	7463	ASAP-0008665-001	0.105647
18495-MERS2	50	550	7463	ASAP-0008665-001	0.101794
18495-MERS2	50	550	2488	ASAP-0008665-001	0.248757
18495-MERS2	50	550	2488	ASAP-0008665-001	0.265269
18495-MERS2	50	550	1559	ASAP-0008665-001	0.347833
18495-MERS2	50	550	1559	ASAP-0008665-001	0.375354
18495-MERS2	50	550	779	ASAP-0008665-001	0.545985
18495-MERS2	50	550	779	ASAP-0008665-001	0.584515
18495-MERS2	50	550	390	ASAP-0008665-001	0.694599
18495-MERS2	50	550	390	ASAP-0008665-001	0.733129
18495-MERS2	50	550	195	ASAP-0008665-001	0.634053
18495-MERS2	50	550	195	ASAP-0008665-001	0.65607
18495-MERS2	50	550	100	ASAP-0008665-001	0.496447
18495-MERS2	50	550	100	ASAP-0008665-001	0.507455
18495-MERS2	50	550	50	ASAP-0008665-001	0.375354
18495-MERS2	50	550	50	ASAP-0008665-001	0.380858
18495-MERS2	50	550	99500	ASAP-0008669-001	0.0274867
18495-MERS2	50	550	99500	ASAP-0008669-001	0.0384952
18495-MERS2	50	550	49750	ASAP-0008669-001	0.043449
18495-MERS2	50	550	49750	ASAP-0008669-001	0.0561087
18495-MERS2	50	550	24880	ASAP-0008669-001	0.0995921
18495-MERS2	50	550	24880	ASAP-0008669-001	0.0841803
18495-MERS2	50	550	12440	ASAP-0008669-001	0.154084
18495-MERS2	50	550	12440	ASAP-0008669-001	0.144176
18495-MERS2	50	550	7463	ASAP-0008669-001	0.220135
18495-MERS2	50	550	7463	ASAP-0008669-001	0.192063
18495-MERS2	50	550	2488	ASAP-0008669-001	0.496447
18495-MERS2	50	550	2488	ASAP-0008669-001	0.463422
18495-MERS2	50	550	1559	ASAP-0008669-001	0.595523
18495-MERS2	50	550	1559	ASAP-0008669-001	0.601027
18495-MERS2	50	550	779	ASAP-0008669-001	0.711112
18495-MERS2	50	550	779	ASAP-0008669-001	0.705608
18495-MERS2	50	550	390	ASAP-0008669-001	0.601027
18495-MERS2	50	550	390	ASAP-0008669-001	0.634053
18495-MERS2	50	550	195	ASAP-0008669-001	0.463422
18495-MERS2	50	550	195	ASAP-0008669-001	0.441405
18495-MERS2	50	550	100	ASAP-0008669-001	0.364345
18495-MERS2	50	550	100	ASAP-0008669-001	0.336824
18495-MERS2	50	550	50	ASAP-0008669-001	0.298295
18495-MERS2	50	550	50	ASAP-0008669-001	0.281782
18495-MERS2	50	550	99500	ASAP-0008672-001	0.0142766
18495-MERS2	50	550	99500	ASAP-0008672-001	0.0258355
18495-MERS2	50	550	49750	ASAP-0008672-001	0.0285876
18495-MERS2	50	550	49750	ASAP-0008672-001	0.043449
18495-MERS2	50	550	24880	ASAP-0008672-001	0.0632642
18495-MERS2	50	550	24880	ASAP-0008672-001	0.0517053
18495-MERS2	50	550	12440	ASAP-0008672-001	0.0951887
18495-MERS2	50	550	12440	ASAP-0008672-001	0.115004
18495-MERS2	50	550	7463	ASAP-0008672-001	0.173349
18495-MERS2	50	550	7463	ASAP-0008672-001	0.157387
18495-MERS2	50	550	2488	ASAP-0008672-001	0.391867
18495-MERS2	50	550	2488	ASAP-0008672-001	0.402875
18495-MERS2	50	550	1559	ASAP-0008672-001	0.507455
18495-MERS2	50	550	1559	ASAP-0008672-001	0.540481
18495-MERS2	50	550	779	ASAP-0008672-001	0.672582
18495-MERS2	50	550	779	ASAP-0008672-001	0.705608
18495-MERS2	50	550	390	ASAP-0008672-001	0.661574
18495-MERS2	50	550	390	ASAP-0008672-001	0.694599
18495-MERS2	50	550	195	ASAP-0008672-001	0.51296
18495-MERS2	50	550	195	ASAP-0008672-001	0.534977
18495-MERS2	50	550	100	ASAP-0008672-001	0.397371
18495-MERS2	50	550	100	ASAP-0008672-001	0.408379
18495-MERS2	50	550	50	ASAP-0008672-001	0.314807
18495-MERS2	50	550	50	ASAP-0008672-001	0.33132
18495-MERS2	50	550	99500	ASAP-0008675-001	0.0192304
18495-MERS2	50	550	99500	ASAP-0008675-001	0.0335414
18495-MERS2	50	550	49750	ASAP-0008675-001	0.0462011
18495-MERS2	50	550	49750	ASAP-0008675-001	0.0555583
18495-MERS2	50	550	24880	ASAP-0008675-001	0.0990417
18495-MERS2	50	550	24880	ASAP-0008675-001	0.0852811
18495-MERS2	50	550	12440	ASAP-0008675-001	0.171698
18495-MERS2	50	550	12440	ASAP-0008675-001	0.155185
18495-MERS2	50	550	7463	ASAP-0008675-001	0.234446
18495-MERS2	50	550	7463	ASAP-0008675-001	0.210778
18495-MERS2	50	550	2488	ASAP-0008675-001	0.47443
18495-MERS2	50	550	2488	ASAP-0008675-001	0.523968
18495-MERS2	50	550	1559	ASAP-0008675-001	0.650565
18495-MERS2	50	550	1559	ASAP-0008675-001	0.612036
18495-MERS2	50	550	779	ASAP-0008675-001	0.700103
18495-MERS2	50	550	779	ASAP-0008675-001	0.749641
18495-MERS2	50	550	390	ASAP-0008675-001	0.639557
18495-MERS2	50	550	390	ASAP-0008675-001	0.595523
18495-MERS2	50	550	195	ASAP-0008675-001	0.479934
18495-MERS2	50	550	195	ASAP-0008675-001	0.463422
18495-MERS2	50	550	100	ASAP-0008675-001	0.380858
18495-MERS2	50	550	100	ASAP-0008675-001	0.364345
18495-MERS2	50	550	50	ASAP-0008675-001	0.325816
18495-MERS2	50	550	50	ASAP-0008675-001	0.303799
18574-MERS1	50	550	99500	ASAP-0010712-001	0.0356206
18574-MERS1	50	550	99500	ASAP-0010712-001	0.0378504
18574-MERS1	50	550	49750	ASAP-0010712-001	0.0449856
18574-MERS1	50	550	49750	ASAP-0010712-001	0.0467694
18574-MERS1	50	550	24880	ASAP-0010712-001	0.0717429
18574-MERS1	50	550	24880	ASAP-0010712-001	0.0539047
18574-MERS1	50	550	12440	ASAP-0010712-001	0.109649
18574-MERS1	50	550	12440	ASAP-0010712-001	0.0918108
18574-MERS1	50	550	7463	ASAP-0010712-001	0.165393
18574-MERS1	50	550	7463	ASAP-0010712-001	0.126149
18574-MERS1	50	550	2488	ASAP-0010712-001	0.374992
18574-MERS1	50	550	2488	ASAP-0010712-001	0.325937
18574-MERS1	50	550	1559	ASAP-0010712-001	0.455264
18574-MERS1	50	550	1559	ASAP-0010712-001	0.48648
18574-MERS1	50	550	779	ASAP-0010712-001	0.602428
18574-MERS1	50	550	779	ASAP-0010712-001	0.638105
18574-MERS1	50	550	390	ASAP-0010712-001	0.580131
18574-MERS1	50	550	390	ASAP-0010712-001	0.620267
18574-MERS1	50	550	195	ASAP-0010712-001	0.477561
18574-MERS1	50	550	195	ASAP-0010712-001	0.468642
18574-MERS1	50	550	100	ASAP-0010712-001	0.406209
18574-MERS1	50	550	100	ASAP-0010712-001	0.374992
18574-MERS1	50	550	50	ASAP-0010712-001	0.330396
18574-MERS1	50	550	50	ASAP-0010712-001	0.312558
18533-MERS1	50	550	99500	ASAP-0010712-001	0.0404095
18533-MERS1	50	550	49750	ASAP-0010712-001	0.0442064
18533-MERS1	50	550	24880	ASAP-0010712-001	0.0838023
18533-MERS1	50	550	12440	ASAP-0010712-001	0.133162
18533-MERS1	50	550	7463	ASAP-0010712-001	0.199878
18533-MERS1	50	550	2488	ASAP-0010712-001	0.424978
18533-MERS1	50	550	1559	ASAP-0010712-001	0.53346
18533-MERS1	50	550	779	ASAP-0010712-001	0.669063
18533-MERS1	50	550	390	ASAP-0010712-001	0.614822
18533-MERS1	50	550	195	ASAP-0010712-001	0.446675
18533-MERS1	50	550	100	ASAP-0010712-001	0.359889
18533-MERS1	50	550	50	ASAP-0010712-001	0.289376
18574-MERS1	50	550	99500	ASAP-0010738-001	0
18574-MERS1	50	550	99500	ASAP-0010738-001	0.00802718
18574-MERS1	50	550	49750	ASAP-0010738-001	0.0124867
18574-MERS1	50	550	49750	ASAP-0010738-001	0.0173922
18574-MERS1	50	550	24880	ASAP-0010738-001	0.0495009
18574-MERS1	50	550	24880	ASAP-0010738-001	0.0321087
18574-MERS1	50	550	12440	ASAP-0010738-001	0.0539605
18574-MERS1	50	550	12440	ASAP-0010738-001	0.0789339
18574-MERS1	50	550	7463	ASAP-0010738-001	0.117286
18574-MERS1	50	550	7463	ASAP-0010738-001	0.0869611
18574-MERS1	50	550	2488	ASAP-0010738-001	0.230112
18574-MERS1	50	550	2488	ASAP-0010738-001	0.279167
18574-MERS1	50	550	1559	ASAP-0010738-001	0.34606
18574-MERS1	50	550	1559	ASAP-0010738-001	0.319303
18574-MERS1	50	550	779	ASAP-0010738-001	0.54228
18574-MERS1	50	550	779	ASAP-0010738-001	0.502144
18574-MERS1	50	550	390	ASAP-0010738-001	0.649309
18574-MERS1	50	550	390	ASAP-0010738-001	0.653769
18574-MERS1	50	550	195	ASAP-0010738-001	0.582416
18574-MERS1	50	550	195	ASAP-0010738-001	0.586876
18574-MERS1	50	550	100	ASAP-0010738-001	0.453089
18574-MERS1	50	550	100	ASAP-0010738-001	0.470928
18574-MERS1	50	550	50	ASAP-0010738-001	0.35498
18574-MERS1	50	550	50	ASAP-0010738-001	0.372818
18852-mers3	50	550	99500	ASAP-0011138-001	0
18852-mers3	50	550	99500	ASAP-0011138-001	0.0102474
18852-mers3	50	550	32340	ASAP-0011138-001	0.0452091
18852-mers3	50	550	32340	ASAP-0011138-001	0.0488258
18852-mers3	50	550	9950	ASAP-0011138-001	0.0343589
18852-mers3	50	550	9950	ASAP-0011138-001	0.056662
18852-mers3	50	550	2500	ASAP-0011138-001	0.197111
18852-mers3	50	550	2500	ASAP-0011138-001	0.174808
18852-mers3	50	550	1230	ASAP-0011138-001	0.229662
18852-mers3	50	550	1230	ASAP-0011138-001	0.25739
18852-mers3	50	550	461	ASAP-0011138-001	0.422554
18852-mers3	50	550	461	ASAP-0011138-001	0.476805
18852-mers3	50	550	136	ASAP-0011138-001	0.386387
18852-mers3	50	550	136	ASAP-0011138-001	0.356247
18852-mers3	50	550	51	ASAP-0011138-001	0.183247
18852-mers3	50	550	51	ASAP-0011138-001	0.40447
18852-mers3	50	550	14	ASAP-0011138-001	0.221223
18852-mers3	50	550	14	ASAP-0011138-001	0.24654
18852-mers3	50	550	5	ASAP-0011138-001	0.243526
18852-mers3	50	550	5	ASAP-0011138-001	0.224237
18852-mers3	50	550	2	ASAP-0011138-001	0.186261
18852-mers3	50	550	2	ASAP-0011138-001	0.233881
18852-mers3	50	550	0.565	ASAP-0011138-001	0.168178
18852-mers3	50	550	0.565	ASAP-0011138-001	0.213387
18852-mers3	50	550	99500	ASAP-0011139-001	0.0434007
18852-mers3	50	550	99500	ASAP-0011139-001	0.0464146
18852-mers3	50	550	32340	ASAP-0011139-001	0.00783624
18852-mers3	50	550	32340	ASAP-0011139-001	0.0831847
18852-mers3	50	550	9950	ASAP-0011139-001	0.206153
18852-mers3	50	550	9950	ASAP-0011139-001	0.150697
18852-mers3	50	550	2500	ASAP-0011139-001	0
18852-mers3	50	550	2500	ASAP-0011139-001	0.450282
18852-mers3	50	550	1230	ASAP-0011139-001	0.558784
18852-mers3	50	550	1230	ASAP-0011139-001	0.588923
18852-mers3	50	550	461	ASAP-0011139-001	0.492477
18852-mers3	50	550	461	ASAP-0011139-001	0.444254
18852-mers3	50	550	136	ASAP-0011139-001	0.34178
18852-mers3	50	550	136	ASAP-0011139-001	0.34178
18852-mers3	50	550	51	ASAP-0011139-001	0.275474
18852-mers3	50	550	51	ASAP-0011139-001	0.262213
18852-mers3	50	550	14	ASAP-0011139-001	0.227251
18852-mers3	50	550	14	ASAP-0011139-001	0.227854
18852-mers3	50	550	5	ASAP-0011139-001	0.311641
18852-mers3	50	550	5	ASAP-0011139-001	0.227251
18852-mers3	50	550	2	ASAP-0011139-001	0.217606
18852-mers3	50	550	2	ASAP-0011139-001	0.211578
18852-mers3	50	550	0.565	ASAP-0011139-001	0.263418
18852-mers3	50	550	0.565	ASAP-0011139-001	0.23569
18881-MERS1	50	550	99500	ASAP-0011200-001	0.0411806
18881-MERS1	50	550	99500	ASAP-0011200-001	0.0445639
18881-MERS1	50	550	32340	ASAP-0011200-001	0.0338502
18881-MERS1	50	550	32340	ASAP-0011200-001	0.0423084
18881-MERS1	50	550	9950	ASAP-0011200-001	0.0919295
18881-MERS1	50	550	9950	ASAP-0011200-001	0.0874185
18881-MERS1	50	550	2500	ASAP-0011200-001	0.271242
18881-MERS1	50	550	2500	ASAP-0011200-001	0.265604
18881-MERS1	50	550	1230	ASAP-0011200-001	0.46296
18881-MERS1	50	550	1230	ASAP-0011200-001	0.400934
18881-MERS1	50	550	461	ASAP-0011200-001	0.78437
18881-MERS1	50	550	461	ASAP-0011200-001	0.801286
18881-MERS1	50	550	136	ASAP-0011200-001	0.705427
18881-MERS1	50	550	136	ASAP-0011200-001	0.705427
18881-MERS1	50	550	51	ASAP-0011200-001	0.457322
18881-MERS1	50	550	51	ASAP-0011200-001	0.468599
18881-MERS1	50	550	14	ASAP-0011200-001	0.316352
18881-MERS1	50	550	14	ASAP-0011200-001	0.305075
18881-MERS1	50	550	5	ASAP-0011200-001	0.276881
18881-MERS1	50	550	5	ASAP-0011200-001	0.265604
18881-MERS1	50	550	2	ASAP-0011200-001	0.259965
18881-MERS1	50	550	2	ASAP-0011200-001	0.259965
18881-MERS1	50	550	0.565	ASAP-0011200-001	0.259965
18881-MERS1	50	550	0.565	ASAP-0011200-001	0.254326
18920-MERS6	50	550	99500	ASAP-0011343-001	0.00355958
18920-MERS6	50	550	99500	ASAP-0011343-001	0.00692628
18920-MERS6	50	550	32340	ASAP-0011343-001	0.0215153
18920-MERS6	50	550	32340	ASAP-0011343-001	0.0170264
18920-MERS6	50	550	9950	ASAP-0011343-001	0.0389099
18920-MERS6	50	550	9950	ASAP-0011343-001	0.0473267
18920-MERS6	50	550	2500	ASAP-0011343-001	0.11915
18920-MERS6	50	550	2500	ASAP-0011343-001	0.126444
18920-MERS6	50	550	1230	ASAP-0011343-001	0.250451
18920-MERS6	50	550	1230	ASAP-0011343-001	0.233056
18920-MERS6	50	550	461	ASAP-0011343-001	0.504076
18920-MERS6	50	550	461	ASAP-0011343-001	0.537743
18920-MERS6	50	550	136	ASAP-0011343-001	0.818301
18920-MERS6	50	550	136	ASAP-0011343-001	0.807079
18920-MERS6	50	550	51	ASAP-0011343-001	0.638744
18920-MERS6	50	550	51	ASAP-0011343-001	0.655577
18920-MERS6	50	550	14	ASAP-0011343-001	0.391852
18920-MERS6	50	550	14	ASAP-0011343-001	0.403075
18920-MERS6	50	550	5	ASAP-0011343-001	0.307685
18920-MERS6	50	550	5	ASAP-0011343-001	0.313296
18920-MERS6	50	550	2	ASAP-0011343-001	0.268407
18920-MERS6	50	550	2	ASAP-0011343-001	0.268407
18920-MERS6	50	550	0.565	ASAP-0011343-001	0.257184
18920-MERS6	50	550	0.565	ASAP-0011343-001	0.257184
18920-MERS6	50	550	99500	ASAP-0011347-001	0.0181486
18920-MERS6	50	550	99500	ASAP-0011347-001	0.0226376
18920-MERS6	50	550	32340	ASAP-0011347-001	0.0484489
18920-MERS6	50	550	32340	ASAP-0011347-001	0.0484489
18920-MERS6	50	550	9950	ASAP-0011347-001	0.122516
18920-MERS6	50	550	9950	ASAP-0011347-001	0.130933
18920-MERS6	50	550	2500	ASAP-0011347-001	0.403075
18920-MERS6	50	550	2500	ASAP-0011347-001	0.414297
18920-MERS6	50	550	1230	ASAP-0011347-001	0.7173
18920-MERS6	50	550	1230	ASAP-0011347-001	0.728522
18920-MERS6	50	550	461	ASAP-0011347-001	0.745356
18920-MERS6	50	550	461	ASAP-0011347-001	0.750967
18920-MERS6	50	550	136	ASAP-0011347-001	0.459186
18920-MERS6	50	550	136	ASAP-0011347-001	0.447964
18920-MERS6	50	550	51	ASAP-0011347-001	0.346963
18920-MERS6	50	550	51	ASAP-0011347-001	0.346963
18920-MERS6	50	550	14	ASAP-0011347-001	0.279629
18920-MERS6	50	550	14	ASAP-0011347-001	0.279629
18920-MERS6	50	550	5	ASAP-0011347-001	0.262796
18920-MERS6	50	550	5	ASAP-0011347-001	0.250451
18920-MERS6	50	550	2	ASAP-0011347-001	0.243718
18920-MERS6	50	550	2	ASAP-0011347-001	0.257184
18920-MERS6	50	550	0.565	ASAP-0011347-001	0.262796
18920-MERS6	50	550	0.565	ASAP-0011347-001	0.23979
18920-MERS1	50	550	99500	ASAP-0011368-001	0.0179644
18920-MERS1	50	550	99500	ASAP-0011368-001	0.025847
18920-MERS1	50	550	32340	ASAP-0011368-001	0.055125
18920-MERS1	50	550	32340	ASAP-0011368-001	0.0433012
18920-MERS1	50	550	9950	ASAP-0011368-001	0.123816
18920-MERS1	50	550	9950	ASAP-0011368-001	0.109177
18920-MERS1	50	550	2500	ASAP-0011368-001	0.370427
18920-MERS1	50	550	2500	ASAP-0011368-001	0.347905
18920-MERS1	50	550	1230	ASAP-0011368-001	0.640685
18920-MERS1	50	550	1230	ASAP-0011368-001	0.601272
18920-MERS1	50	550	461	ASAP-0011368-001	0.85464
18920-MERS1	50	550	461	ASAP-0011368-001	0.820857
18920-MERS1	50	550	136	ASAP-0011368-001	0.56186
18920-MERS1	50	550	136	ASAP-0011368-001	0.590012
18920-MERS1	50	550	51	ASAP-0011368-001	0.353535
18920-MERS1	50	550	51	ASAP-0011368-001	0.387318
18920-MERS1	50	550	14	ASAP-0011368-001	0.285971
18920-MERS1	50	550	14	ASAP-0011368-001	0.27471
18920-MERS1	50	550	5	ASAP-0011368-001	0.252752
18920-MERS1	50	550	5	ASAP-0011368-001	0.263449
18920-MERS1	50	550	2	ASAP-0011368-001	0.252189
18920-MERS1	50	550	2	ASAP-0011368-001	0.246558
18920-MERS1	50	550	0.565	ASAP-0011368-001	0.245995
18920-MERS1	50	550	0.565	ASAP-0011368-001	0.251625
18964-MERS1	50	550	99500	ASAP-0011430-001	0.0276811
18964-MERS1	50	550	99500	ASAP-0011430-001	0.0238298
18964-MERS1	50	550	32300	ASAP-0011430-001	0.0760361
18964-MERS1	50	550	32300	ASAP-0011430-001	0.0614868
18964-MERS1	50	550	9950	ASAP-0011430-001	0.180877
18964-MERS1	50	550	9950	ASAP-0011430-001	0.197565
18964-MERS1	50	550	2500	ASAP-0011430-001	0.527064
18964-MERS1	50	550	2500	ASAP-0011430-001	0.60409
18964-MERS1	50	550	1230	ASAP-0011430-001	0.912193
18964-MERS1	50	550	1230	ASAP-0011430-001	0.865121
18964-MERS1	50	550	461	ASAP-0011430-001	0.895076
18964-MERS1	50	550	461	ASAP-0011430-001	0.848004
18964-MERS1	50	550	136	ASAP-0011430-001	0.54846
18964-MERS1	50	550	136	ASAP-0011430-001	0.569856
18964-MERS1	50	550	51	ASAP-0011430-001	0.398688
18964-MERS1	50	550	51	ASAP-0011430-001	0.415805
18964-MERS1	50	550	14	ASAP-0011430-001	0.325942
18964-MERS1	50	550	14	ASAP-0011430-001	0.325942
18964-MERS1	50	550	5	ASAP-0011430-001	0.3345
18964-MERS1	50	550	5	ASAP-0011430-001	0.313104
18964-MERS1	50	550	2	ASAP-0011430-001	0.317383
18964-MERS1	50	550	2	ASAP-0011430-001	0.313104
18964-MERS1	50	550	0.565	ASAP-0011430-001	0.317383
18964-MERS1	50	550	0.565	ASAP-0011430-001	0.313104
18964-MERS3	50	550	99500	ASAP-0011485-001	0.0132438
18964-MERS3	50	550	99500	ASAP-0011485-001	0.00570758
18964-MERS3	50	550	32300	ASAP-0011485-001	0.0229965
18964-MERS3	50	550	32300	ASAP-0011485-001	0.0185635
18964-MERS3	50	550	9950	ASAP-0011485-001	0.0429454
18964-MERS3	50	550	9950	ASAP-0011485-001	0.0442753
18964-MERS3	50	550	2500	ASAP-0011485-001	0.132937
18964-MERS3	50	550	2500	ASAP-0011485-001	0.144019
18964-MERS3	50	550	1230	ASAP-0011485-001	0.29297
18964-MERS3	50	550	1230	ASAP-0011485-001	0.275238
18964-MERS3	50	550	461	ASAP-0011485-001	0.612151
18964-MERS3	50	550	461	ASAP-0011485-001	0.598852
18964-MERS3	50	550	136	ASAP-0011485-001	0.980096
18964-MERS3	50	550	136	ASAP-0011485-001	0.984529
18964-MERS3	50	550	51	ASAP-0011485-001	0.771742
18964-MERS3	50	550	51	ASAP-0011485-001	0.762876
18964-MERS3	50	550	14	ASAP-0011485-001	0.448128
18964-MERS3	50	550	14	ASAP-0011485-001	0.470293
18964-MERS3	50	550	5	ASAP-0011485-001	0.381632
18964-MERS3	50	550	5	ASAP-0011485-001	0.359467
18964-MERS3	50	550	2	ASAP-0011485-001	0.332868
18964-MERS3	50	550	2	ASAP-0011485-001	0.332868
18964-MERS3	50	550	0.565	ASAP-0011485-001	0.319569
18964-MERS3	50	550	0.565	ASAP-0011485-001	0.319569
18964-MERS5	50	550	99500	ASAP-0011513-001	0.00485074
18964-MERS5	50	550	99500	ASAP-0011513-001	0.0127658
18964-MERS5	50	550	32300	ASAP-0011513-001	0.0136453
18964-MERS5	50	550	32300	ASAP-0011513-001	0.00880828
18964-MERS5	50	550	9950	ASAP-0011513-001	0.0272768
18964-MERS5	50	550	9950	ASAP-0011513-001	0.0316741
18964-MERS5	50	550	2500	ASAP-0011513-001	0.0919167
18964-MERS5	50	550	2500	ASAP-0011513-001	0.100711
18964-MERS5	50	550	1230	ASAP-0011513-001	0.186898
18964-MERS5	50	550	1230	ASAP-0011513-001	0.175905
18964-MERS5	50	550	461	ASAP-0011513-001	0.401485
18964-MERS5	50	550	461	ASAP-0011513-001	0.388293
18964-MERS5	50	550	136	ASAP-0011513-001	0.87639
18964-MERS5	50	550	136	ASAP-0011513-001	0.871993
18964-MERS5	50	550	51	ASAP-0011513-001	0.942349
18964-MERS5	50	550	51	ASAP-0011513-001	0.915965
18964-MERS5	50	550	14	ASAP-0011513-001	0.572978
18964-MERS5	50	550	14	ASAP-0011513-001	0.564184
18964-MERS5	50	550	5	ASAP-0011513-001	0.427868
18964-MERS5	50	550	5	ASAP-0011513-001	0.383895
18964-MERS5	50	550	2	ASAP-0011513-001	0.357512
18964-MERS5	50	550	2	ASAP-0011513-001	0.348717
18964-MERS5	50	550	0.565	ASAP-0011513-001	0.335525
18964-MERS5	50	550	0.565	ASAP-0011513-001	0.331128
19045-MERS1	50	550	99500	ASAP-0012331-001	0.0113493
19045-MERS1	50	550	99500	ASAP-0012331-001	0.0179286
19045-MERS1	50	550	32300	ASAP-0012331-001	0.0337189
19045-MERS1	50	550	32300	ASAP-0012331-001	0.035912
19045-MERS1	50	550	9950	ASAP-0012331-001	0.0850375
19045-MERS1	50	550	9950	ASAP-0012331-001	0.086792
19045-MERS1	50	550	2500	ASAP-0012331-001	0.246888
19045-MERS1	50	550	2500	ASAP-0012331-001	0.281978
19045-MERS1	50	550	1230	ASAP-0012331-001	0.518833
19045-MERS1	50	550	1230	ASAP-0012331-001	0.474971
19045-MERS1	50	550	461	ASAP-0012331-001	0.874115
19045-MERS1	50	550	461	ASAP-0012331-001	0.865343
19045-MERS1	50	550	136	ASAP-0012331-001	0.882888
19045-MERS1	50	550	136	ASAP-0012331-001	0.874115
19045-MERS1	50	550	51	ASAP-0012331-001	0.619716
19045-MERS1	50	550	51	ASAP-0012331-001	0.589012
19045-MERS1	50	550	14	ASAP-0012331-001	0.400405
19045-MERS1	50	550	14	ASAP-0012331-001	0.400405
19045-MERS1	50	550	5	ASAP-0012331-001	0.347771
19045-MERS1	50	550	5	ASAP-0012331-001	0.334612
19045-MERS1	50	550	2	ASAP-0012331-001	0.334612
19045-MERS1	50	550	2	ASAP-0012331-001	0.317068
19045-MERS1	50	550	0.565	ASAP-0012331-001	0.32584
19045-MERS1	50	550	0.565	ASAP-0012331-001	0.308295
19045-MERS1	50	550	99500	ASAP-0012333-001	0.0135424
19045-MERS1	50	550	99500	ASAP-0012333-001	0.0166127
19045-MERS1	50	550	32300	ASAP-0012333-001	0.03021
19045-MERS1	50	550	32300	ASAP-0012333-001	0.0310872
19045-MERS1	50	550	9950	ASAP-0012333-001	0.0889851
19045-MERS1	50	550	9950	ASAP-0012333-001	0.0951258
19045-MERS1	50	550	2500	ASAP-0012333-001	0.246888
19045-MERS1	50	550	2500	ASAP-0012333-001	0.255661
19045-MERS1	50	550	1230	ASAP-0012333-001	0.501288
19045-MERS1	50	550	1230	ASAP-0012333-001	0.492516
19045-MERS1	50	550	461	ASAP-0012333-001	0.900432
19045-MERS1	50	550	461	ASAP-0012333-001	0.904819
19045-MERS1	50	550	136	ASAP-0012333-001	0.89166
19045-MERS1	50	550	136	ASAP-0012333-001	0.89166
19045-MERS1	50	550	51	ASAP-0012333-001	0.628488
19045-MERS1	50	550	51	ASAP-0012333-001	0.602171
19045-MERS1	50	550	14	ASAP-0012333-001	0.374088
19045-MERS1	50	550	14	ASAP-0012333-001	0.439881
19045-MERS1	50	550	5	ASAP-0012333-001	0.356543
19045-MERS1	50	550	5	ASAP-0012333-001	0.343385
19045-MERS1	50	550	2	ASAP-0012333-001	0.32584
19045-MERS1	50	550	2	ASAP-0012333-001	0.317068
19045-MERS1	50	550	0.565	ASAP-0012333-001	0.321454
19045-MERS1	50	550	0.565	ASAP-0012333-001	0.312681
19045-MERS1	50	550	99500	ASAP-0012335-001	0.0135424
19045-MERS1	50	550	99500	ASAP-0012335-001	0.0183672
19045-MERS1	50	550	32300	ASAP-0012335-001	0.0310872
19045-MERS1	50	550	32300	ASAP-0012335-001	0.0324031
19045-MERS1	50	550	9950	ASAP-0012335-001	0.0670541
19045-MERS1	50	550	9950	ASAP-0012335-001	0.0775809
19045-MERS1	50	550	2500	ASAP-0012335-001	0.19864
19045-MERS1	50	550	2500	ASAP-0012335-001	0.216185
19045-MERS1	50	550	1230	ASAP-0012335-001	0.391633
19045-MERS1	50	550	1230	ASAP-0012335-001	0.404792
19045-MERS1	50	550	461	ASAP-0012335-001	0.773233
19045-MERS1	50	550	461	ASAP-0012335-001	0.76446
19045-MERS1	50	550	136	ASAP-0012335-001	0.966225
19045-MERS1	50	550	136	ASAP-0012335-001	0.948681
19045-MERS1	50	550	51	ASAP-0012335-001	0.685509
19045-MERS1	50	550	51	ASAP-0012335-001	0.689895
19045-MERS1	50	550	14	ASAP-0012335-001	0.426723
19045-MERS1	50	550	14	ASAP-0012335-001	0.426723
19045-MERS1	50	550	5	ASAP-0012335-001	0.356543
19045-MERS1	50	550	5	ASAP-0012335-001	0.356543
19045-MERS1	50	550	2	ASAP-0012335-001	0.32584
19045-MERS1	50	550	2	ASAP-0012335-001	0.281978
19045-MERS1	50	550	0.565	ASAP-0012335-001	0.317068
19045-MERS1	50	550	0.565	ASAP-0012335-001	0.29075
19045-MERS1	50	550	99500	ASAP-0012339-001	0.0209989
19045-MERS1	50	550	99500	ASAP-0012339-001	0.0205603
19045-MERS1	50	550	32300	ASAP-0012339-001	0.0451231
19045-MERS1	50	550	32300	ASAP-0012339-001	0.0451231
19045-MERS1	50	550	9950	ASAP-0012339-001	0.105653
19045-MERS1	50	550	9950	ASAP-0012339-001	0.111793
19045-MERS1	50	550	2500	ASAP-0012339-001	0.312681
19045-MERS1	50	550	2500	ASAP-0012339-001	0.347771
19045-MERS1	50	550	1230	ASAP-0012339-001	0.628488
19045-MERS1	50	550	1230	ASAP-0012339-001	0.527605
19045-MERS1	50	550	461	ASAP-0012339-001	0.948681
19045-MERS1	50	550	461	ASAP-0012339-001	0.979384
19045-MERS1	50	550	136	ASAP-0012339-001	0.782005
19045-MERS1	50	550	136	ASAP-0012339-001	0.768846
19045-MERS1	50	550	51	ASAP-0012339-001	0.505674
19045-MERS1	50	550	51	ASAP-0012339-001	0.523219
19045-MERS1	50	550	14	ASAP-0012339-001	0.378474
19045-MERS1	50	550	14	ASAP-0012339-001	0.356543
19045-MERS1	50	550	5	ASAP-0012339-001	0.338999
19045-MERS1	50	550	5	ASAP-0012339-001	0.321454
19045-MERS1	50	550	2	ASAP-0012339-001	0.321454
19045-MERS1	50	550	2	ASAP-0012339-001	0.312681
19045-MERS1	50	550	0.565	ASAP-0012339-001	0.321454
19045-MERS1	50	550	0.565	ASAP-0012339-001	0.308295
19111-MERS2	50	550	99500	ASAP-0013249-001	0.0222638
19111-MERS2	50	550	99500	ASAP-0013249-001	0.0236944
19111-MERS2	50	550	32340	ASAP-0013249-001	0.0165414
19111-MERS2	50	550	32340	ASAP-0013249-001	0.0122496
19111-MERS2	50	550	9950	ASAP-0013249-001	0.0358545
19111-MERS2	50	550	9950	ASAP-0013249-001	0.0229791
19111-MERS2	50	550	2500	ASAP-0013249-001	0.0515912
19111-MERS2	50	550	2500	ASAP-0013249-001	0.0694738
19111-MERS2	50	550	1230	ASAP-0013249-001	0.0880716
19111-MERS2	50	550	1230	ASAP-0013249-001	0.0952246
19111-MERS2	50	550	461	ASAP-0013249-001	0.146726
19111-MERS2	50	550	461	ASAP-0013249-001	0.151018
19111-MERS2	50	550	136	ASAP-0013249-001	0.280488
19111-MERS2	50	550	136	ASAP-0013249-001	0.271189
19111-MERS2	50	550	51	ASAP-0013249-001	0.330559
19111-MERS2	50	550	51	ASAP-0013249-001	0.32126
19111-MERS2	50	550	14	ASAP-0013249-001	0.336997
19111-MERS2	50	550	14	ASAP-0013249-001	0.324121
19111-MERS2	50	550	5	ASAP-0013249-001	0.326983
19111-MERS2	50	550	5	ASAP-0013249-001	0.342719
19111-MERS2	50	550	2	ASAP-0013249-001	0.352018
19111-MERS2	50	550	2	ASAP-0013249-001	0.344865
19111-MERS2	50	550	0.565	ASAP-0013249-001	0.343435
19111-MERS2	50	550	0.565	ASAP-0013249-001	0.328413
19111-MERS1	50	550	99500	ASAP-0013263-001	0
19111-MERS1	50	550	99500	ASAP-0013263-001	0.0107543
19111-MERS1	50	550	32340	ASAP-0013263-001	0.0151825
19111-MERS1	50	550	32340	ASAP-0013263-001	0.0240389
19111-MERS1	50	550	9950	ASAP-0013263-001	0.0487105
19111-MERS1	50	550	9950	ASAP-0013263-001	0.0537713
19111-MERS1	50	550	2500	ASAP-0013263-001	0.158784
19111-MERS1	50	550	2500	ASAP-0013263-001	0.180292
19111-MERS1	50	550	1230	ASAP-0013263-001	0.349197
19111-MERS1	50	550	1230	ASAP-0013263-001	0.339708
19111-MERS1	50	550	461	ASAP-0013263-001	0.644623
19111-MERS1	50	550	461	ASAP-0013263-001	0.638297
19111-MERS1	50	550	136	ASAP-0013263-001	0.77747
19111-MERS1	50	550	136	ASAP-0013263-001	0.74584
19111-MERS1	50	550	51	ASAP-0013263-001	0.562385
19111-MERS1	50	550	51	ASAP-0013263-001	0.537081
19111-MERS1	50	550	14	ASAP-0013263-001	0.359952
19111-MERS1	50	550	14	ASAP-0013263-001	0.385256
19111-MERS1	50	550	5	ASAP-0013263-001	0.316935
19111-MERS1	50	550	5	ASAP-0013263-001	0.308711
19111-MERS1	50	550	2	ASAP-0013263-001	0.301752
19111-MERS1	50	550	2	ASAP-0013263-001	0.297324
19111-MERS1	50	550	0.565	ASAP-0013263-001	0.293528
19111-MERS1	50	550	0.565	ASAP-0013263-001	0.282774
19111-MERS1	50	550	99500	ASAP-0013266-001	0
19111-MERS1	50	550	99500	ASAP-0013266-001	0.00885645
19111-MERS1	50	550	32340	ASAP-0013266-001	0.027202
19111-MERS1	50	550	32340	ASAP-0013266-001	0.0139173
19111-MERS1	50	550	9950	ASAP-0013266-001	0.0474453
19111-MERS1	50	550	9950	ASAP-0013266-001	0.0423845
19111-MERS1	50	550	2500	ASAP-0013266-001	0.125256
19111-MERS1	50	550	2500	ASAP-0013266-001	0.112603
19111-MERS1	50	550	1230	ASAP-0013266-001	0.219514
19111-MERS1	50	550	1230	ASAP-0013266-001	0.238492
19111-MERS1	50	550	461	ASAP-0013266-001	0.449781
19111-MERS1	50	550	461	ASAP-0013266-001	0.481412
19111-MERS1	50	550	136	ASAP-0013266-001	0.772409
19111-MERS1	50	550	136	ASAP-0013266-001	0.797713
19111-MERS1	50	550	51	ASAP-0013266-001	0.677519
19111-MERS1	50	550	51	ASAP-0013266-001	0.696497
19111-MERS1	50	550	14	ASAP-0013266-001	0.506716
19111-MERS1	50	550	14	ASAP-0013266-001	0.506716
19111-MERS1	50	550	5	ASAP-0013266-001	0.361849
19111-MERS1	50	550	5	ASAP-0013266-001	0.380195
19111-MERS1	50	550	2	ASAP-0013266-001	0.30618
19111-MERS1	50	550	2	ASAP-0013266-001	0.418151
19111-MERS1	50	550	0.565	ASAP-0013266-001	0.297956
19111-MERS1	50	550	0.565	ASAP-0013266-001	0.281509
19111-MERS1	50	550	99500	ASAP-0013272-001	0.00254755
19111-MERS1	50	550	99500	ASAP-0013272-001	0.00571057
19111-MERS1	50	550	32340	ASAP-0013272-001	0.0158322
19111-MERS1	50	550	32340	ASAP-0013272-001	0.01773
19111-MERS1	50	550	9950	ASAP-0013272-001	0.0322799
19111-MERS1	50	550	9950	ASAP-0013272-001	0.0442994
19111-MERS1	50	550	2500	ASAP-0013272-001	0.121477
19111-MERS1	50	550	2500	ASAP-0013272-001	0.140455
19111-MERS1	50	550	1230	ASAP-0013272-001	0.258119
19111-MERS1	50	550	1230	ASAP-0013272-001	0.236611
19111-MERS1	50	550	461	ASAP-0013272-001	0.498509
19111-MERS1	50	550	461	ASAP-0013272-001	0.511161
19111-MERS1	50	550	136	ASAP-0013272-001	0.897049
19111-MERS1	50	550	136	ASAP-0013272-001	0.871745
19111-MERS1	50	550	51	ASAP-0013272-001	0.732572
19111-MERS1	50	550	51	ASAP-0013272-001	0.75155
19111-MERS1	50	550	14	ASAP-0013272-001	0.435249
19111-MERS1	50	550	14	ASAP-0013272-001	0.454227
19111-MERS1	50	550	5	ASAP-0013272-001	0.330236
19111-MERS1	50	550	5	ASAP-0013272-001	0.342888
19111-MERS1	50	550	2	ASAP-0013272-001	0.306197
19111-MERS1	50	550	2	ASAP-0013272-001	0.306197
19111-MERS1	50	550	0.565	ASAP-0013272-001	0.291648
19111-MERS1	50	550	0.565	ASAP-0013272-001	0.299871
19160-MERS1	50	550	99500	ASAP-0013299-001	0.00738229
19160-MERS1	50	550	99500	ASAP-0013299-001	0.00920883
19160-MERS1	50	550	32340	ASAP-0013299-001	0.00920883
19160-MERS1	50	550	32340	ASAP-0013299-001	0.00738229
19160-MERS1	50	550	9950	ASAP-0013299-001	0.0116442
19160-MERS1	50	550	9950	ASAP-0013299-001	0.00920883
19160-MERS1	50	550	2500	ASAP-0013299-001	0.0177327
19160-MERS1	50	550	2500	ASAP-0013299-001	0.0171239
19160-MERS1	50	550	1230	ASAP-0013299-001	0.0274743
19160-MERS1	50	550	1230	ASAP-0013299-001	0.0256477
19160-MERS1	50	550	461	ASAP-0013299-001	0.0530459
19160-MERS1	50	550	461	ASAP-0013299-001	0.0506105
19160-MERS1	50	550	136	ASAP-0013299-001	0.130979
19160-MERS1	50	550	136	ASAP-0013299-001	0.141938
19160-MERS1	50	550	51	ASAP-0013299-001	0.274667
19160-MERS1	50	550	51	ASAP-0013299-001	0.311807
19160-MERS1	50	550	14	ASAP-0013299-001	0.535254
19160-MERS1	50	550	14	ASAP-0013299-001	0.498723
19160-MERS1	50	550	5	ASAP-0013299-001	0.529165
19160-MERS1	50	550	5	ASAP-0013299-001	0.541342
19160-MERS1	50	550	2	ASAP-0013299-001	0.462192
19160-MERS1	50	550	2	ASAP-0013299-001	0.437838
19160-MERS1	50	550	0.565	ASAP-0013299-001	0.358688
19160-MERS1	50	550	0.565	ASAP-0013299-001	0.370865
19511-MERS	50	550	99500	ASAP-0013299-001	0.0097552
19511-MERS	50	550	99500	ASAP-0013299-001	0.00777249
19511-MERS	50	550	32340	ASAP-0013299-001	0.0117379
19511-MERS	50	550	32340	ASAP-0013299-001	0.0163642
19511-MERS	50	550	9950	ASAP-0013299-001	0.0090943
19511-MERS	50	550	9950	ASAP-0013299-001	0.0123988
19511-MERS	50	550	2488	ASAP-0013299-001	0.00711159
19511-MERS	50	550	2488	ASAP-0013299-001	0.0209905
19511-MERS	50	550	1227	ASAP-0013299-001	0.0375131
19511-MERS	50	550	1227	ASAP-0013299-001	0.017686
19511-MERS	50	550	460	ASAP-0013299-001	0.0646101
19511-MERS	50	550	460	ASAP-0013299-001	0.0566793
19511-MERS	50	550	133	ASAP-0013299-001	0.147884
19511-MERS	50	550	133	ASAP-0013299-001	0.13797
19511-MERS	50	550	50	ASAP-0013299-001	0.26222
19511-MERS	50	550	50	ASAP-0013299-001	0.248341
19511-MERS	50	550	15	ASAP-0013299-001	0.359373
19511-MERS	50	550	15	ASAP-0013299-001	0.365982
19511-MERS	50	550	4	ASAP-0013299-001	0.346155
19511-MERS	50	550	4	ASAP-0013299-001	0.346155
19511-MERS	50	550	2	ASAP-0013299-001	0.308483
19511-MERS	50	550	2	ASAP-0013299-001	0.304518
19511-MERS	50	550	0.888	ASAP-0013299-001	0.286673
19511-MERS	50	550	0.888	ASAP-0013299-001	0.281386
19160-MERS1	50	550	99500	ASAP-0013301-001	0
19160-MERS1	50	550	99500	ASAP-0013301-001	0.0115681
19160-MERS1	50	550	32340	ASAP-0013301-001	0.012177
19160-MERS1	50	550	32340	ASAP-0013301-001	0.0176566
19160-MERS1	50	550	9950	ASAP-0013301-001	0.0334867
19160-MERS1	50	550	9950	ASAP-0013301-001	0.0304424
19160-MERS1	50	550	2500	ASAP-0013301-001	0.088283
19160-MERS1	50	550	2500	ASAP-0013301-001	0.0858476
19160-MERS1	50	550	1230	ASAP-0013301-001	0.160127
19160-MERS1	50	550	1230	ASAP-0013301-001	0.154039
19160-MERS1	50	550	461	ASAP-0013301-001	0.352523
19160-MERS1	50	550	461	ASAP-0013301-001	0.361047
19160-MERS1	50	550	136	ASAP-0013301-001	0.756799
19160-MERS1	50	550	136	ASAP-0013301-001	0.768976
19160-MERS1	50	550	51	ASAP-0013301-001	0.854214
19160-MERS1	50	550	51	ASAP-0013301-001	0.866391
19160-MERS1	50	550	14	ASAP-0013301-001	0.561967
19160-MERS1	50	550	14	ASAP-0013301-001	0.574144
19160-MERS1	50	550	5	ASAP-0013301-001	0.403667
19160-MERS1	50	550	5	ASAP-0013301-001	0.409755
19160-MERS1	50	550	2	ASAP-0013301-001	0.331214
19160-MERS1	50	550	2	ASAP-0013301-001	0.336084
19160-MERS1	50	550	0.565	ASAP-0013301-001	0.309904
19160-MERS1	50	550	0.565	ASAP-0013301-001	0.320863
19160-MERS1	50	550	99500	ASAP-0013305-001	0.0262566
19160-MERS1	50	550	99500	ASAP-0013305-001	0.0341716
19160-MERS1	50	550	32340	ASAP-0013305-001	0.0579167
19160-MERS1	50	550	32340	ASAP-0013305-001	0.0658317
19160-MERS1	50	550	9950	ASAP-0013305-001	0.157768
19160-MERS1	50	550	9950	ASAP-0013305-001	0.158377
19160-MERS1	50	550	2500	ASAP-0013305-001	0.468281
19160-MERS1	50	550	2500	ASAP-0013305-001	0.492635
19160-MERS1	50	550	1230	ASAP-0013305-001	0.772705
19160-MERS1	50	550	1230	ASAP-0013305-001	0.699643
19160-MERS1	50	550	461	ASAP-0013305-001	0.845767
19160-MERS1	50	550	461	ASAP-0013305-001	0.888386
19160-MERS1	50	550	136	ASAP-0013305-001	0.596139
19160-MERS1	50	550	136	ASAP-0013305-001	0.577873
19160-MERS1	50	550	51	ASAP-0013305-001	0.407396
19160-MERS1	50	550	51	ASAP-0013305-001	0.419573
19160-MERS1	50	550	14	ASAP-0013305-001	0.328245
19160-MERS1	50	550	14	ASAP-0013305-001	0.316068
19160-MERS1	50	550	5	ASAP-0013305-001	0.309371
19160-MERS1	50	550	5	ASAP-0013305-001	0.301456
19160-MERS1	50	550	2	ASAP-0013305-001	0.300238
19160-MERS1	50	550	2	ASAP-0013305-001	0.299021
19160-MERS1	50	550	0.565	ASAP-0013305-001	0.301456
19160-MERS1	50	550	0.565	ASAP-0013305-001	0.29415
19160-MERS1	50	550	99500	ASAP-0013307-001	0.0189504
19160-MERS1	50	550	99500	ASAP-0013307-001	0.016515
19160-MERS1	50	550	32340	ASAP-0013307-001	0.02443
19160-MERS1	50	550	32340	ASAP-0013307-001	0.02443
19160-MERS1	50	550	9950	ASAP-0013307-001	0.0493928
19160-MERS1	50	550	9950	ASAP-0013307-001	0.0542636
19160-MERS1	50	550	2500	ASAP-0013307-001	0.13524
19160-MERS1	50	550	2500	ASAP-0013307-001	0.151071
19160-MERS1	50	550	1230	ASAP-0013307-001	0.272231
19160-MERS1	50	550	1230	ASAP-0013307-001	0.26249
19160-MERS1	50	550	461	ASAP-0013307-001	0.583962
19160-MERS1	50	550	461	ASAP-0013307-001	0.577873
19160-MERS1	50	550	136	ASAP-0013307-001	0.906651
19160-MERS1	50	550	136	ASAP-0013307-001	0.924917
19160-MERS1	50	550	51	ASAP-0013307-001	0.687466
19160-MERS1	50	550	51	ASAP-0013307-001	0.71182
19160-MERS1	50	550	14	ASAP-0013307-001	0.383042
19160-MERS1	50	550	14	ASAP-0013307-001	0.419573
19160-MERS1	50	550	5	ASAP-0013307-001	0.334943
19160-MERS1	50	550	5	ASAP-0013307-001	0.318504
19160-MERS1	50	550	2	ASAP-0013307-001	0.308762
19160-MERS1	50	550	2	ASAP-0013307-001	0.297194
19160-MERS1	50	550	0.565	ASAP-0013307-001	0.300238
19160-MERS1	50	550	0.565	ASAP-0013307-001	0.28867
19220-MERS-B	50	550	99500	ASAP-0013397-001	0.010529
19220-MERS-B	50	550	99500	ASAP-0013397-001	0.0302516
19220-MERS-B	50	550	32340	ASAP-0013397-001	0.00559834
19220-MERS-B	50	550	32340	ASAP-0013397-001	0.0171032
19220-MERS-B	50	550	9950	ASAP-0013397-001	0.0280602
19220-MERS-B	50	550	9950	ASAP-0013397-001	0.0242252
19220-MERS-B	50	550	2488	ASAP-0013397-001	0.0779145
19220-MERS-B	50	550	2488	ASAP-0013397-001	0.0839409
19220-MERS-B	50	550	1227	ASAP-0013397-001	0.161188
19220-MERS-B	50	550	1227	ASAP-0013397-001	0.142013
19220-MERS-B	50	550	460	ASAP-0013397-001	0.35677
19220-MERS-B	50	550	460	ASAP-0013397-001	0.39512
19220-MERS-B	50	550	133	ASAP-0013397-001	0.734787
19220-MERS-B	50	550	133	ASAP-0013397-001	0.751222
19220-MERS-B	50	550	50	ASAP-0013397-001	0.674523
19220-MERS-B	50	550	50	ASAP-0013397-001	0.674523
19220-MERS-B	50	550	15	ASAP-0013397-001	0.427991
19220-MERS-B	50	550	15	ASAP-0013397-001	0.427991
19220-MERS-B	50	550	4	ASAP-0013397-001	0.301985
19220-MERS-B	50	550	4	ASAP-0013397-001	0.307464
19220-MERS-B	50	550	2	ASAP-0013397-001	0.263636
19220-MERS-B	50	550	2	ASAP-0013397-001	0.274593
19220-MERS-B	50	550	0.888	ASAP-0013397-001	0.252679
19220-MERS-B	50	550	0.888	ASAP-0013397-001	0.263636
19220-MERS1	50	550	99500	ASAP-0013397-001	0.0205404
19220-MERS1	50	550	99500	ASAP-0013397-001	0.0390654
19220-MERS1	50	550	49750	ASAP-0013397-001	0.0123071
19220-MERS1	50	550	49750	ASAP-0013397-001	0.0287738
19220-MERS1	50	550	24880	ASAP-0013397-001	0.0232849
19220-MERS1	50	550	24880	ASAP-0013397-001	0.0136793
19220-MERS1	50	550	12440	ASAP-0013397-001	0.0253432
19220-MERS1	50	550	12440	ASAP-0013397-001	0.0225988
19220-MERS1	50	550	7463	ASAP-0013397-001	0.0294599
19220-MERS1	50	550	7463	ASAP-0013397-001	0.0232849
19220-MERS1	50	550	2488	ASAP-0013397-001	0.0438682
19220-MERS1	50	550	2488	ASAP-0013397-001	0.0623932
19220-MERS1	50	550	1559	ASAP-0013397-001	0.0898376
19220-MERS1	50	550	1559	ASAP-0013397-001	0.0857209
19220-MERS1	50	550	779	ASAP-0013397-001	0.160507
19220-MERS1	50	550	779	ASAP-0013397-001	0.172171
19220-MERS1	50	550	390	ASAP-0013397-001	0.242154
19220-MERS1	50	550	390	ASAP-0013397-001	0.284693
19220-MERS1	50	550	195	ASAP-0013397-001	0.427404
19220-MERS1	50	550	195	ASAP-0013397-001	0.482293
19220-MERS1	50	550	100	ASAP-0013397-001	0.598932
19220-MERS1	50	550	100	ASAP-0013397-001	0.598932
19220-MERS1	50	550	50	ASAP-0013397-001	0.598932
19220-MERS1	50	550	50	ASAP-0013397-001	0.598932
19220-MERS-B	50	550	99500	ASAP-0013405-001	0.0192946
19220-MERS-B	50	550	99500	ASAP-0013405-001	0.0132682
19220-MERS-B	50	550	32340	ASAP-0013405-001	0.0439478
19220-MERS-B	50	550	32340	ASAP-0013405-001	0.0373736
19220-MERS-B	50	550	9950	ASAP-0013405-001	0.0927065
19220-MERS-B	50	550	9950	ASAP-0013405-001	0.114073
19220-MERS-B	50	550	2488	ASAP-0013405-001	0.301985
19220-MERS-B	50	550	2488	ASAP-0013405-001	0.35677
19220-MERS-B	50	550	1227	ASAP-0013405-001	0.61426
19220-MERS-B	50	550	1227	ASAP-0013405-001	0.548518
19220-MERS-B	50	550	460	ASAP-0013405-001	0.806007
19220-MERS-B	50	550	460	ASAP-0013405-001	0.773136
19220-MERS-B	50	550	133	ASAP-0013405-001	0.543039
19220-MERS-B	50	550	133	ASAP-0013405-001	0.553996
19220-MERS-B	50	550	50	ASAP-0013405-001	0.373206
19220-MERS-B	50	550	50	ASAP-0013405-001	0.389641
19220-MERS-B	50	550	15	ASAP-0013405-001	0.263636
19220-MERS-B	50	550	15	ASAP-0013405-001	0.274593
19220-MERS-B	50	550	4	ASAP-0013405-001	0.2472
19220-MERS-B	50	550	4	ASAP-0013405-001	0.241722
19220-MERS-B	50	550	2	ASAP-0013405-001	0.2472
19220-MERS-B	50	550	2	ASAP-0013405-001	0.241722
19220-MERS-B	50	550	0.888	ASAP-0013405-001	0.241722
19220-MERS-B	50	550	0.888	ASAP-0013405-001	0.241722
19220-MERS1	50	550	99500	ASAP-0013405-001	0.0232849
19220-MERS1	50	550	99500	ASAP-0013405-001	0.0225988
19220-MERS1	50	550	49750	ASAP-0013405-001	0.030146
19220-MERS1	50	550	49750	ASAP-0013405-001	0.0294599
19220-MERS1	50	550	24880	ASAP-0013405-001	0.036321
19220-MERS1	50	550	24880	ASAP-0013405-001	0.0472987
19220-MERS1	50	550	12440	ASAP-0013405-001	0.0514154
19220-MERS1	50	550	12440	ASAP-0013405-001	0.0733709
19220-MERS1	50	550	7463	ASAP-0013405-001	0.106304
19220-MERS1	50	550	7463	ASAP-0013405-001	0.0781737
19220-MERS1	50	550	2488	ASAP-0013405-001	0.254504
19220-MERS1	50	550	2488	ASAP-0013405-001	0.231862
19220-MERS1	50	550	1559	ASAP-0013405-001	0.346443
19220-MERS1	50	550	1559	ASAP-0013405-001	0.368398
19220-MERS1	50	550	779	ASAP-0013405-001	0.550904
19220-MERS1	50	550	779	ASAP-0013405-001	0.571487
19220-MERS1	50	550	390	ASAP-0013405-001	0.633237
19220-MERS1	50	550	390	ASAP-0013405-001	0.65382
19220-MERS1	50	550	195	ASAP-0013405-001	0.578348
19220-MERS1	50	550	195	ASAP-0013405-001	0.557765
19220-MERS1	50	550	100	ASAP-0013405-001	0.468571
19220-MERS1	50	550	100	ASAP-0013405-001	0.447987
19220-MERS1	50	550	50	ASAP-0013405-001	0.369771
19220-MERS1	50	550	50	ASAP-0013405-001	0.356048
19220-MERS-B	50	550	99500	ASAP-0013407-001	0.0154596
19220-MERS-B	50	550	99500	ASAP-0013407-001	0.0121725
19220-MERS-B	50	550	32340	ASAP-0013407-001	0.0297037
19220-MERS-B	50	550	32340	ASAP-0013407-001	0.0253209
19220-MERS-B	50	550	9950	ASAP-0013407-001	0.0707925
19220-MERS-B	50	550	9950	ASAP-0013407-001	0.0768188
19220-MERS-B	50	550	2488	ASAP-0013407-001	0.209399
19220-MERS-B	50	550	2488	ASAP-0013407-001	0.229669
19220-MERS-B	50	550	1227	ASAP-0013407-001	0.406077
19220-MERS-B	50	550	1227	ASAP-0013407-001	0.373206
19220-MERS-B	50	550	460	ASAP-0013407-001	0.734787
19220-MERS-B	50	550	460	ASAP-0013407-001	0.718351
19220-MERS-B	50	550	133	ASAP-0013407-001	0.729308
19220-MERS-B	50	550	133	ASAP-0013407-001	0.740265
19220-MERS-B	50	550	50	ASAP-0013407-001	0.515647
19220-MERS-B	50	550	50	ASAP-0013407-001	0.521125
19220-MERS-B	50	550	15	ASAP-0013407-001	0.318421
19220-MERS-B	50	550	15	ASAP-0013407-001	0.334856
19220-MERS-B	50	550	4	ASAP-0013407-001	0.274593
19220-MERS-B	50	550	4	ASAP-0013407-001	0.252679
19220-MERS-B	50	550	2	ASAP-0013407-001	0.252679
19220-MERS-B	50	550	2	ASAP-0013407-001	0.2472
19220-MERS-B	50	550	0.888	ASAP-0013407-001	0.258157
19220-MERS-B	50	550	0.888	ASAP-0013407-001	0.241722
19220-MERS1	50	550	99500	ASAP-0013407-001	0.0129932
19220-MERS1	50	550	99500	ASAP-0013407-001	0.0136793
19220-MERS1	50	550	49750	ASAP-0013407-001	0.0184821
19220-MERS1	50	550	49750	ASAP-0013407-001	0.0219127
19220-MERS1	50	550	24880	ASAP-0013407-001	0.0308321
19220-MERS1	50	550	24880	ASAP-0013407-001	0.0335765
19220-MERS1	50	550	12440	ASAP-0013407-001	0.0466126
19220-MERS1	50	550	12440	ASAP-0013407-001	0.0541598
19220-MERS1	50	550	7463	ASAP-0013407-001	0.0761154
19220-MERS1	50	550	7463	ASAP-0013407-001	0.0671959
19220-MERS1	50	550	2488	ASAP-0013407-001	0.167368
19220-MERS1	50	550	2488	ASAP-0013407-001	0.161193
19220-MERS1	50	550	1559	ASAP-0013407-001	0.237351
19220-MERS1	50	550	1559	ASAP-0013407-001	0.249015
19220-MERS1	50	550	779	ASAP-0013407-001	0.406821
19220-MERS1	50	550	779	ASAP-0013407-001	0.39996
19220-MERS1	50	550	390	ASAP-0013407-001	0.557765
19220-MERS1	50	550	390	ASAP-0013407-001	0.598932
19220-MERS1	50	550	195	ASAP-0013407-001	0.681265
19220-MERS1	50	550	195	ASAP-0013407-001	0.640098
19220-MERS1	50	550	100	ASAP-0013407-001	0.605793
19220-MERS1	50	550	100	ASAP-0013407-001	0.578348
19220-MERS1	50	550	50	ASAP-0013407-001	0.489154
19220-MERS1	50	550	50	ASAP-0013407-001	0.461709
19220-MERS-B	50	550	99500	ASAP-0013412-001	0.0110768
19220-MERS-B	50	550	99500	ASAP-0013412-001	0.0187467
19220-MERS-B	50	550	32340	ASAP-0013412-001	0.0127204
19220-MERS-B	50	550	32340	ASAP-0013412-001	0.0247731
19220-MERS-B	50	550	9950	ASAP-0013412-001	0.0384693
19220-MERS-B	50	550	9950	ASAP-0013412-001	0.032443
19220-MERS-B	50	550	2488	ASAP-0013412-001	0.0948979
19220-MERS-B	50	550	2488	ASAP-0013412-001	0.103116
19220-MERS-B	50	550	1227	ASAP-0013412-001	0.218712
19220-MERS-B	50	550	1227	ASAP-0013412-001	0.218164
19220-MERS-B	50	550	460	ASAP-0013412-001	0.521125
19220-MERS-B	50	550	460	ASAP-0013412-001	0.510168
19220-MERS-B	50	550	133	ASAP-0013412-001	0.762179
19220-MERS-B	50	550	133	ASAP-0013412-001	0.756701
19220-MERS-B	50	550	50	ASAP-0013412-001	0.740265
19220-MERS-B	50	550	50	ASAP-0013412-001	0.734787
19220-MERS-B	50	550	15	ASAP-0013412-001	0.460862
19220-MERS-B	50	550	15	ASAP-0013412-001	0.455383
19220-MERS-B	50	550	4	ASAP-0013412-001	0.307464
19220-MERS-B	50	550	4	ASAP-0013412-001	0.312942
19220-MERS-B	50	550	2	ASAP-0013412-001	0.269114
19220-MERS-B	50	550	2	ASAP-0013412-001	0.263636
19220-MERS-B	50	550	0.888	ASAP-0013412-001	0.258157
19220-MERS-B	50	550	0.888	ASAP-0013412-001	0.241722
19220-MERS1	50	550	99500	ASAP-0013412-001	0.017796
19220-MERS1	50	550	99500	ASAP-0013412-001	0.0246571
19220-MERS1	50	550	49750	ASAP-0013412-001	0.0109349
19220-MERS1	50	550	49750	ASAP-0013412-001	0.0219127
19220-MERS1	50	550	24880	ASAP-0013412-001	0.0376932
19220-MERS1	50	550	24880	ASAP-0013412-001	0.0136793
19220-MERS1	50	550	12440	ASAP-0013412-001	0.0219127
19220-MERS1	50	550	12440	ASAP-0013412-001	0.0280876
19220-MERS1	50	550	7463	ASAP-0013412-001	0.036321
19220-MERS1	50	550	7463	ASAP-0013412-001	0.0349488
19220-MERS1	50	550	2488	ASAP-0013412-001	0.0795459
19220-MERS1	50	550	2488	ASAP-0013412-001	0.0774876
19220-MERS1	50	550	1559	ASAP-0013412-001	0.106304
19220-MERS1	50	550	1559	ASAP-0013412-001	0.102874
19220-MERS1	50	550	779	ASAP-0013412-001	0.173543
19220-MERS1	50	550	779	ASAP-0013412-001	0.173543
19220-MERS1	50	550	390	ASAP-0013412-001	0.296357
19220-MERS1	50	550	390	ASAP-0013412-001	0.289496
19220-MERS1	50	550	195	ASAP-0013412-001	0.468571
19220-MERS1	50	550	195	ASAP-0013412-001	0.454848
19220-MERS1	50	550	100	ASAP-0013412-001	0.619515
19220-MERS1	50	550	100	ASAP-0013412-001	0.605793
19220-MERS1	50	550	50	ASAP-0013412-001	0.640098
19220-MERS1	50	550	50	ASAP-0013412-001	0.633237
19220-MERS-B	50	550	99500	ASAP-0013423-001	0.0461392
19220-MERS-B	50	550	99500	ASAP-0013423-001	0.0538091
19220-MERS-B	50	550	32340	ASAP-0013423-001	0.0318951
19220-MERS-B	50	550	32340	ASAP-0013423-001	0.0351822
19220-MERS-B	50	550	9950	ASAP-0013423-001	0.0702446
19220-MERS-B	50	550	9950	ASAP-0013423-001	0.072436
19220-MERS-B	50	550	2488	ASAP-0013423-001	0.213234
19220-MERS-B	50	550	2488	ASAP-0013423-001	0.241722
19220-MERS-B	50	550	1227	ASAP-0013423-001	0.433469
19220-MERS-B	50	550	1227	ASAP-0013423-001	0.373206
19220-MERS-B	50	550	460	ASAP-0013423-001	0.690959
19220-MERS-B	50	550	460	ASAP-0013423-001	0.751222
19220-MERS-B	50	550	133	ASAP-0013423-001	0.652609
19220-MERS-B	50	550	133	ASAP-0013423-001	0.641652
19220-MERS-B	50	550	50	ASAP-0013423-001	0.438948
19220-MERS-B	50	550	50	ASAP-0013423-001	0.460862
19220-MERS-B	50	550	15	ASAP-0013423-001	0.307464
19220-MERS-B	50	550	15	ASAP-0013423-001	0.301985
19220-MERS-B	50	550	4	ASAP-0013423-001	0.258157
19220-MERS-B	50	550	4	ASAP-0013423-001	0.258157
19220-MERS-B	50	550	2	ASAP-0013423-001	0.252679
19220-MERS-B	50	550	2	ASAP-0013423-001	0.252679
19220-MERS-B	50	550	0.888	ASAP-0013423-001	0.241722
19220-MERS-B	50	550	0.888	ASAP-0013423-001	0.2472
19220-MERS1	50	550	99500	ASAP-0013423-001	0.0939542
19220-MERS1	50	550	99500	ASAP-0013423-001	0.0966987
19220-MERS1	50	550	49750	ASAP-0013423-001	0.0603348
19220-MERS1	50	550	49750	ASAP-0013423-001	0.0623932
19220-MERS1	50	550	24880	ASAP-0013423-001	0.0514154
19220-MERS1	50	550	24880	ASAP-0013423-001	0.0541598
19220-MERS1	50	550	12440	ASAP-0013423-001	0.0575904
19220-MERS1	50	550	12440	ASAP-0013423-001	0.0582765
19220-MERS1	50	550	7463	ASAP-0013423-001	0.0761154
19220-MERS1	50	550	7463	ASAP-0013423-001	0.0671959
19220-MERS1	50	550	2488	ASAP-0013423-001	0.16531
19220-MERS1	50	550	2488	ASAP-0013423-001	0.157763
19220-MERS1	50	550	1559	ASAP-0013423-001	0.236665
19220-MERS1	50	550	1559	ASAP-0013423-001	0.237351
19220-MERS1	50	550	779	ASAP-0013423-001	0.39996
19220-MERS1	50	550	779	ASAP-0013423-001	0.393098
19220-MERS1	50	550	390	ASAP-0013423-001	0.537182
19220-MERS1	50	550	390	ASAP-0013423-001	0.585209
19220-MERS1	50	550	195	ASAP-0013423-001	0.640098
19220-MERS1	50	550	195	ASAP-0013423-001	0.59207
19220-MERS1	50	550	100	ASAP-0013423-001	0.537182
19220-MERS1	50	550	100	ASAP-0013423-001	0.523459
19220-MERS1	50	550	50	ASAP-0013423-001	0.427404
19220-MERS1	50	550	50	ASAP-0013423-001	0.406821
19364-MERS	50	550	99500	ASAP-0013894-001	0
19364-MERS	50	550	99500	ASAP-0013894-001	0.00949116
19364-MERS	50	550	32340	ASAP-0013894-001	0.011864
19364-MERS	50	550	32340	ASAP-0013894-001	0.0106776
19364-MERS	50	550	9950	ASAP-0013894-001	0.0225415
19364-MERS	50	550	9950	ASAP-0013894-001	0.0231347
19364-MERS	50	550	2488	ASAP-0013894-001	0.0616926
19364-MERS	50	550	2488	ASAP-0013894-001	0.053981
19364-MERS	50	550	1227	ASAP-0013894-001	0.106182
19364-MERS	50	550	1227	ASAP-0013894-001	0.108555
19364-MERS	50	550	460	ASAP-0013894-001	0.226602
19364-MERS	50	550	460	ASAP-0013894-001	0.244991
19364-MERS	50	550	133	ASAP-0013894-001	0.501845
19364-MERS	50	550	133	ASAP-0013894-001	0.525573
19364-MERS	50	550	50	ASAP-0013894-001	0.561165
19364-MERS	50	550	50	ASAP-0013894-001	0.584893
19364-MERS	50	550	15	ASAP-0013894-001	0.353546
19364-MERS	50	550	15	ASAP-0013894-001	0.36541
19364-MERS	50	550	4	ASAP-0013894-001	0.258634
19364-MERS	50	550	4	ASAP-0013894-001	0.244991
19364-MERS	50	550	2	ASAP-0013894-001	0.234906
19364-MERS	50	550	2	ASAP-0013894-001	0.227788
19364-MERS	50	550	1	ASAP-0013894-001	0.228381
19364-MERS	50	550	1	ASAP-0013894-001	0.223042
19364-MERS	50	550	99500	ASAP-0013898-001	0.0142367
19364-MERS	50	550	99500	ASAP-0013898-001	0
19364-MERS	50	550	32340	ASAP-0013898-001	0.00652518
19364-MERS	50	550	32340	ASAP-0013898-001	0.0160163
19364-MERS	50	550	9950	ASAP-0013898-001	0.0278803
19364-MERS	50	550	9950	ASAP-0013898-001	0.0130504
19364-MERS	50	550	2488	ASAP-0013898-001	0.0415238
19364-MERS	50	550	2488	ASAP-0013898-001	0.0735565
19364-MERS	50	550	1227	ASAP-0013898-001	0.0848273
19364-MERS	50	550	1227	ASAP-0013898-001	0.110928
19364-MERS	50	550	460	ASAP-0013898-001	0.224822
19364-MERS	50	550	460	ASAP-0013898-001	0.24855
19364-MERS	50	550	133	ASAP-0013898-001	0.562945
19364-MERS	50	550	133	ASAP-0013898-001	0.533285
19364-MERS	50	550	50	ASAP-0013898-001	0.592605
19364-MERS	50	550	50	ASAP-0013898-001	0.592605
19364-MERS	50	550	15	ASAP-0013898-001	0.379053
19364-MERS	50	550	15	ASAP-0013898-001	0.373121
19364-MERS	50	550	4	ASAP-0013898-001	0.260414
19364-MERS	50	550	4	ASAP-0013898-001	0.260414
19364-MERS	50	550	2	ASAP-0013898-001	0.242025
19364-MERS	50	550	2	ASAP-0013898-001	0.234906
19364-MERS	50	550	1	ASAP-0013898-001	0.2355
19364-MERS	50	550	1	ASAP-0013898-001	0.225415
19433-MERS	50	550	99500	ASAP-0014551-001	0.00205716
19433-MERS	50	550	99500	ASAP-0014551-001	0
19433-MERS	50	550	32340	ASAP-0014551-001	0.00874292
19433-MERS	50	550	32340	ASAP-0014551-001	0.0108001
19433-MERS	50	550	9950	ASAP-0014551-001	0.0252002
19433-MERS	50	550	9950	ASAP-0014551-001	0.0272573
19433-MERS	50	550	2488	ASAP-0014551-001	0.0637719
19433-MERS	50	550	2488	ASAP-0014551-001	0.0766291
19433-MERS	50	550	1227	ASAP-0014551-001	0.154801
19433-MERS	50	550	1227	ASAP-0014551-001	0.124972
19433-MERS	50	550	460	ASAP-0014551-001	0.334802
19433-MERS	50	550	460	ASAP-0014551-001	0.314231
19433-MERS	50	550	133	ASAP-0014551-001	0.70509
19433-MERS	50	550	133	ASAP-0014551-001	0.66909
19433-MERS	50	550	50	ASAP-0014551-001	0.761662
19433-MERS	50	550	50	ASAP-0014551-001	0.735948
19433-MERS	50	550	15	ASAP-0014551-001	0.458232
19433-MERS	50	550	15	ASAP-0014551-001	0.478803
19433-MERS	50	550	4	ASAP-0014551-001	0.319374
19433-MERS	50	550	4	ASAP-0014551-001	0.324516
19433-MERS	50	550	2	ASAP-0014551-001	0.293659
19433-MERS	50	550	2	ASAP-0014551-001	0.288516
19433-MERS	50	550	0.888	ASAP-0014551-001	0.288516
19433-MERS	50	550	0.888	ASAP-0014551-001	0.283373
19586-MERS1	50	550	99500	ASAP-0014717-001	0.000563403
19586-MERS1	50	550	99500	ASAP-0014717-001	0
19586-MERS1	50	550	32340	ASAP-0014717-001	0.00788764
19586-MERS1	50	550	32340	ASAP-0014717-001	0.00676083
19586-MERS1	50	550	9950	ASAP-0014717-001	0.0197191
19586-MERS1	50	550	9950	ASAP-0014717-001	0.0264799
19586-MERS1	50	550	2488	ASAP-0014717-001	0.0512696
19586-MERS1	50	550	2488	ASAP-0014717-001	0.0687351
19586-MERS1	50	550	1227	ASAP-0014717-001	0.10592
19586-MERS1	50	550	1227	ASAP-0014717-001	0.089581
19586-MERS1	50	550	460	ASAP-0014717-001	0.196064
19586-MERS1	50	550	460	ASAP-0014717-001	0.219727
19586-MERS1	50	550	133	ASAP-0014717-001	0.491851
19586-MERS1	50	550	133	ASAP-0014717-001	0.469314
19586-MERS1	50	550	50	ASAP-0014717-001	0.536923
19586-MERS1	50	550	50	ASAP-0014717-001	0.542557
19586-MERS1	50	550	15	ASAP-0014717-001	0.362268
19586-MERS1	50	550	15	ASAP-0014717-001	0.367902
19586-MERS1	50	550	4	ASAP-0014717-001	0.260855
19586-MERS1	50	550	4	ASAP-0014717-001	0.260855
19586-MERS1	50	550	2	ASAP-0014717-001	0.243953
19586-MERS1	50	550	2	ASAP-0014717-001	0.243953
19586-MERS1	50	550	0.888	ASAP-0014717-001	0.234939
19586-MERS1	50	550	0.888	ASAP-0014717-001	0.236066
19586-MERS1	50	550	99500	ASAP-0014750-001	0
19586-MERS1	50	550	99500	ASAP-0014750-001	0.0107047
19586-MERS1	50	550	32340	ASAP-0014750-001	0.00450722
19586-MERS1	50	550	32340	ASAP-0014750-001	0.00901444
19586-MERS1	50	550	9950	ASAP-0014750-001	0.0140851
19586-MERS1	50	550	9950	ASAP-0014750-001	0.0101412
19586-MERS1	50	550	2488	ASAP-0014750-001	0.0169021
[truncated: 305 more rows]

## Sheet: Chemical Structures
Inhibitor ID	ASAP Identifier	Structure	SMILES
ASAP-0000153-001	ASAP-0000153		ClC1=C([C@H]2C[C@]3(C2)NC(=O)N(C2=C4C=CC=CC4=CN=C2)C3=O)C=CC=C1
ASAP-0000156-001	ASAP-0000156		O=C(CN1Cc2ccc(Cl)cc2[C@@H](C(=O)Nc2cncc3ccccc23)C1)Nc1ccc(N2CCOCC2=O)cc1
ASAP-0000205-001	ASAP-0000205		COc1cc(CNC(=O)CN2C[C@H](C(=O)Nc3cncc4ccccc34)c3cc(Cl)ccc3C2)cc(OC)c1
ASAP-0000207-001	ASAP-0000207		COc1ccc(CNC(=O)CN2C[C@H](C(=O)Nc3cncc4ccccc34)c3cc(Cl)ccc3C2)cc1OC
ASAP-0000211-001	ASAP-0000211		FC(F)c1ccc(CCNC(=O)CN2C[C@H](C(=O)Nc3cncc4ccccc34)c3cc(Cl)ccc3C2)cc1
ASAP-0000212-001	ASAP-0000212		CCOc1ccccc1CNC(=O)CN1C[C@H](C(=O)Nc2cncc3ccccc23)c2cc(Cl)ccc2C1
ASAP-0000214-001	ASAP-0000214		CN1CCN(c2ccc(NC(=O)CN3C[C@H](C(=O)Nc4cncc5ccccc45)c4cc(Cl)ccc4C3)cc2F)CC1
ASAP-0000216-001	ASAP-0000216		CCOc1cccc(CNC(=O)CN2C[C@H](C(=O)Nc3cncc4ccccc34)c3cc(Cl)ccc3C2)c1
ASAP-0000217-001	ASAP-0000217		Cc1ccc(CNC(=O)CN2C[C@H](C(=O)Nc3cncc4ccccc34)c3cc(Cl)ccc3C2)cc1
ASAP-0000219-001	ASAP-0000219		CN1CCN(c2ccc(NC(=O)CN3C[C@H](C(=O)Nc4cncc5ccccc45)c4cc(Cl)ccc4C3)cc2)CC1
ASAP-0000220-001	ASAP-0000220		COc1ccc(CNC(=O)CN2C[C@H](C(=O)Nc3cncc4ccccc34)c3cc(Cl)ccc3C2)cc1
ASAP-0000221-001	ASAP-0000221		CCN1CCN(c2ccc(NC(=O)CN3C[C@H](C(=O)Nc4cncc5ccccc45)c4cc(Cl)ccc4C3)cc2)CC1
ASAP-0000222-001	ASAP-0000222		COc1cccc(CNC(=O)CN2C[C@H](C(=O)Nc3cncc4ccccc34)c3cc(Cl)ccc3C2)c1
ASAP-0000223-001	ASAP-0000223		COc1ccccc1CNC(=O)CN1C[C@H](C(=O)Nc2cncc3ccccc23)c2cc(Cl)ccc2C1
ASAP-0000227-001	ASAP-0000227		Cc1ccc(CCNC(=O)CN2C[C@H](C(=O)Nc3cncc4ccccc34)c3cc(Cl)ccc3C2)cc1
ASAP-0000272-001	ASAP-0000272		CNC(=O)CN1C[C@]2([C@@H](C)CN(C3=C4C=CC=CC4=CN=C3)C2=O)C2=C(C=CC(F)=C2)C1=O
ASAP-0000372-001	ASAP-0000372		CS(=O)(=O)N1Cc2ccc(Cl)cc2[C@]2(C1)[C@H](CNC(=O)C=C)CN(c1cncc3ccccc13)C2=O
ASAP-0000373-001	ASAP-0000373		Clc1ccc2c(c1)[C@]1(CN(S(=O)(=O)CC3(C#N)CC3)C2)[C@H](CNC(=O)C=C)CN(c2cncc3ccccc23)C1=O
ASAP-0000374-001	ASAP-0000374		CS(=O)(=O)N1Cc2ccc(Cl)cc2[C@@]2(C1)[C@H](CNC(=O)C=C)CN(c1cncc3ccccc13)C2=O
ASAP-0000375-001	ASAP-0000375		Clc1ccc2c(c1)[C@@]1(CN(S(=O)(=O)CC3(C#N)CC3)C2)[C@H](CNC(=O)C=C)CN(c2cncc3ccccc23)C1=O
ASAP-0000523-001	ASAP-0000523		CNC(=O)CN1C[C@]2([C@@H](CO)CN(c3cncc4ccccc34)C2=O)c2cc(Cl)ccc2C1=O
ASAP-0000526-001	ASAP-0000526		CNC(=O)CN1C[C@]2([C@@H](Cc3ccccc3)CN(c3cncc4ccccc34)C2=O)c2cc(Cl)ccc2C1=O
ASAP-0000541-001	ASAP-0000541		CNC(=O)CN1C[C@]2([C@@H](C)CN(c3cncc4ccccc34)C2=O)c2ccccc2C1=O
ASAP-0000577-001	ASAP-0000577		Fc1cccc(F)c1[C@H]1C[C@]2(C1)NC(=O)N(c1cncc3ccccc13)C2=O
ASAP-0000580-001	ASAP-0000580		COc1cccc(CNC(=O)CN2C[C@]3([C@@H](C)CN(c4cncc5ccccc45)C3=O)c3ccccc3C2=O)c1
ASAP-0000654-001	ASAP-0000654		COc1cccc(CNC(=O)CN2C[C@]3([C@@H](C)CN(c4cncc5ccccc45)C3=O)c3cc(Cl)ccc3C2=O)c1
ASAP-0000733-001	ASAP-0000733		CNC(=O)CN1C[C@]2([C@@H](C)CN(c3cncc4ccccc34)C2=O)c2cc(Cl)ccc2C1=O
ASAP-0000734-001	ASAP-0000734		CNC(=O)CN1C[C@]2([C@@H](C)CN(c3cncc4ccccc34)C2=O)c2ccc(F)cc2C1=O
ASAP-0000738-001	ASAP-0000738		CNC(=O)CN1C[C@@]2([C@H](CC3CC3)CN(c3cncc4ccccc34)C2=O)c2cc(Cl)ccc2C1=O
ASAP-0000773-001	ASAP-0000773		CNC(=O)CN1C[C@@]2(C(=O)N(c3cnccc3C3CC3)C[C@@H]2C)c2cc(Cl)ccc2C1=O
ASAP-0000774-001	ASAP-0000774		C[C@H]1CN(c2cncc3ccccc23)C(=O)[C@@]12CN(CC(=O)NCc1ccnn1C)C(=O)c1ccc(Cl)cc12
ASAP-0008314-001	ASAP-0008314		CN1C[C@@H](C(=O)Nc2cncc3ccccc23)c2cc(Cl)ccc2C1=O
ASAP-0008330-001	ASAP-0008330		CN1C[C@H](C(=O)Nc2cncc3ccccc23)c2cc(F)ccc2C1=O
ASAP-0008374-001	ASAP-0008374		COc1ccc(N(Cc2ccccc2)C(=O)Cc2cncc3ccccc23)cc1
ASAP-0008401-001	ASAP-0008401		CN1C[C@H](C(=O)Nc2cncc3ccccc23)c2cc(C3CC3)ccc2C1=O
ASAP-0008411-001	ASAP-0008411		CN1C[C@]2(CCN(c3cncc4ccccc34)C2=O)c2cc(Cl)ccc2C1=O
ASAP-0008420-001	ASAP-0008420		CNC(=O)CN1C[C@@]2(C(=O)N(c3cncc4ccccc34)C[C@@H]2Cc2ccccc2)c2cc(F)ccc2C1=O
ASAP-0008451-001	ASAP-0008451		COc1ccc2cncc(CC(=O)N(Cc3cccc(Cl)c3)c3ccc(N(C)C)cn3)c2c1
ASAP-0008452-001	ASAP-0008452		CNC(=O)CN1C[C@@]2(C(=O)N(c3cncc4ccccc34)c3ccccc32)c2cc(F)ccc2C1=O
ASAP-0008479-001	ASAP-0008479		CC(=O)NC[C@H]1CN(c2cncc3ccccc23)C(=O)[C@]12CN(S(=O)(=O)CC1(C#N)CC1)Cc1ccccc12
ASAP-0008489-001	ASAP-0008489		CCC(=O)NC[C@@H]1CN(c2cncc3ccccc23)C(=O)[C@]12CN(S(=O)(=O)CC1(C#N)CC1)Cc1ccccc12
ASAP-0008502-001	ASAP-0008502		CNC(=O)c1cc(Br)cc([N+](=O)[O-])c1N[C@@H]1CCCC[C@@H]1NC(=O)c1cncc2ccccc12
ASAP-0008639-001	ASAP-0008639		C[C@H](O)CN1C[C@@H](C(=O)Nc2cncc3ccccc23)c2cc(Cl)ccc2C1=O
ASAP-0008642-001	ASAP-0008642		CN(C)c1ccc(N(Cc2cccc(Cl)c2)C(=O)Cc2cncc3ccccc23)nc1
ASAP-0008653-001	ASAP-0008653		CNC(=O)CN1C[C@@]2(C(=O)N(c3cncc4ccccc34)c3ccccc32)c2cc(F)ccc2C1=O
ASAP-0008665-001	ASAP-0008665		CNC(=O)[C@@H](C)N1C[C@H](C(=O)Nc2cncc3ccccc23)c2cc(Cl)ccc2C1=O
ASAP-0008669-001	ASAP-0008669		C[C@@H](O)CN1C[C@@H](C(=O)Nc2cncc3ccccc23)c2cc(Cl)ccc2C1=O
ASAP-0008672-001	ASAP-0008672		CNC(=O)[C@H](C)N1C[C@@H](C(=O)Nc2cncc3ccccc23)c2cc(Cl)ccc2C1=O
ASAP-0008675-001	ASAP-0008675		CNCCN1C[C@@H](C(=O)Nc2cncc3ccccc23)c2cc(Cl)ccc2C1=O
ASAP-0010712-001	ASAP-0010712		CO[C@@H](C)CN1C[C@H](C(=O)Nc2cncc3ccccc23)c2cc(Cl)ccc2C1=O
ASAP-0010738-001	ASAP-0010738		CNC(=O)CN1C[C@@]2(C(=O)N(c3cncc4ccccc34)C[C@@H]2CNC(=O)N2CCCCC2)c2cc(Cl)ccc2C1=O
ASAP-0011124-001	ASAP-0011124		CNC(=O)CN1C[C@@]2(C(=O)N(c3cncc4ccccc34)C[C@@H]2CNC(C)=O)c2cc(Cl)ccc2C1=O
ASAP-0011138-001	ASAP-0011138		CNC(=O)CN1C[C@@]2(C(=O)N(c3cncc4ccccc34)C[C@@H]2CN2CCCC2)c2cc(Cl)ccc2C1=O
ASAP-0011139-001	ASAP-0011139		CNC(=O)CN1C[C@@]2(C(=O)N(c3cncc4ccccc34)C[C@@H]2CC#N)c2cc(F)ccc2C1=O
ASAP-0011200-001	ASAP-0011200		N#CCc1ccc(N(Cc2cccc(Cl)c2)C(=O)Cc2cncc3ccccc23)cc1
ASAP-0011343-001	ASAP-0011343		CCNC(=O)CN1C[C@@]2(C(=O)N(c3cncc4ccccc34)C[C@@H]2C)c2cc(F)ccc2C1=O
ASAP-0011347-001	ASAP-0011347		C[C@H]1CN(c2cncc3ccccc23)C(=O)[C@@]12CN(CC(=O)NC1CCC1)C(=O)c1ccc(F)cc12
ASAP-0011368-001	ASAP-0011368		C[C@H]1CN(c2cncc3ccccc23)C(=O)[C@@]12CN(CC(=O)NCC1(F)CC1)C(=O)c1ccc(Cl)cc12
ASAP-0011430-001	ASAP-0011430		CNC(=O)CN1C[C@@]2(C(=O)N(c3cncc4ccccc34)C[C@@H]2CC#N)c2cc(Cl)ccc2C1=O
ASAP-0011485-001	ASAP-0011485		C[C@H]1CN(c2cncc3ccccc23)C(=O)[C@@]12CN(Cc1cn[nH]c1)C(=O)c1ccc(F)cc12
ASAP-0011513-001	ASAP-0011513		C[C@H]1CN(c2cncc3ccccc23)C(=O)[C@@]12CN(CCN1CCOCC1)C(=O)c1ccc(Cl)cc12
ASAP-0012331-001	ASAP-0012331		CO[C@@H](C)CN1C[C@@]2(C(=O)N(c3cncc4ccccc34)C[C@@H]2C)c2cc(Cl)ccc2C1=O
ASAP-0012333-001	ASAP-0012333		CNC(=O)[C@@H](C)N1C[C@@]2(C(=O)N(c3cncc4ccccc34)C[C@@H]2C)c2cc(Cl)ccc2C1=O
ASAP-0012335-001	ASAP-0012335		CNC(=O)CN1C[C@@]2(C(=O)N(c3cncc4ccccc34)C[C@@H]2CN2CCC2)c2cc(Cl)ccc2C1=O
ASAP-0012339-001	ASAP-0012339		CO[C@@H](C)CN1C[C@@]2(C(=O)N(c3cncc4ccccc34)C[C@@H]2C)c2cc(F)ccc2C1=O
ASAP-0013249-001	ASAP-0013249		C=CC(=O)N1CCCc2c1cccc2N(Cc1cccc(Cl)c1)C(=O)Cc1cncc2ccccc12
ASAP-0013263-001	ASAP-0013263		CNC(=O)CN1C[C@@]2(C(=O)N(c3cncc4ccccc34)C[C@@H]2CNC2(C)COC2)c2cc(Cl)ccc2C1=O
ASAP-0013266-001	ASAP-0013266		CNC(=O)CN1C[C@@]2(C(=O)N(c3cncc4ccccc34)C[C@@H]2CNc2cnn(C)c2)c2cc(Cl)ccc2C1=O
ASAP-0013272-001	ASAP-0013272		C[C@H]1CN(c2cncc3ccccc23)C(=O)[C@@]12CN(Cc1c[nH]cn1)C(=O)c1ccc(F)cc12
ASAP-0013299-001	ASAP-0013299		CNC(=O)CN1C[C@@]2(C(=O)N(c3cncc4ccccc34)C[C@@H]2CNCC2CC2)c2cc(Cl)ccc2C1=O
ASAP-0013301-001	ASAP-0013301		CNC(=O)CN1C[C@@]2(C(=O)N(c3cncc4ccccc34)C[C@@H]2CNc2cnccn2)c2cc(Cl)ccc2C1=O
ASAP-0013305-001	ASAP-0013305		C[C@H]1CN(c2cncc3ccccc23)C(=O)[C@@]12CN(Cc1nc[nH]n1)C(=O)c1ccc(F)cc12
ASAP-0013307-001	ASAP-0013307		Cn1ccc(CN2C[C@@]3(CCN(c4cncc5ccccc45)C3=O)c3cc(Cl)ccc3C2=O)n1
ASAP-0013397-001	ASAP-0013397		CCn1cc(CN2C[C@@]3(C(=O)N(c4cncc5ccccc45)C[C@@H]3C)c3cc(F)ccc3C2=O)nn1
ASAP-0013405-001	ASAP-0013405		CNC(=O)CN1C[C@@]2(C(=O)N(c3cncc4ccccc34)C[C@@H]2Cn2cccn2)c2cc(Cl)ccc2C1=O
ASAP-0013407-001	ASAP-0013407		CNCCN1C[C@@]2(C(=O)N(c3cncc4ccccc34)C[C@@H]2C)c2cc(F)ccc2C1=O
ASAP-0013412-001	ASAP-0013412		C[C@H]1CN(c2cncc3ccccc23)C(=O)[C@@]12CN(Cc1c[nH]nn1)C(=O)c1ccc(F)cc12
ASAP-0013423-001	ASAP-0013423		Cc1cnc(CN2C[C@@]3(C(=O)N(c4cncc5ccccc45)C[C@@H]3C)c3cc(F)ccc3C2=O)cn1
ASAP-0013894-001	ASAP-0013894		CS(=O)(=O)NC[C@H]1CN(c2cncc3ccccc23)C(=O)[C@@]12CN(CCN1CC(F)(F)C1)C(=O)c1ccc(Cl)cc12
ASAP-0013898-001	ASAP-0013898		C[C@H]1CN(c2cncc3ccccc23)C(=O)[C@@]12CN(CCN1CCN(S(C)(=O)=O)CC1)C(=O)c1ccc(Cl)cc12
ASAP-0014551-001	ASAP-0014551		CS(=O)(=O)NC[C@H]1CN(c2cncc3ccccc23)C(=O)[C@@]12CN(CCN1CCOCC1)C(=O)c1ccc(Cl)cc12
ASAP-0014717-001	ASAP-0014717		C[C@H]1CN(c2cncc3ccccc23)C(=O)[C@@]12CN(CCN1CCS(=O)(=O)CC1)C(=O)c1ccc(Cl)cc12
ASAP-0014750-001	ASAP-0014750		Cc1nc(CN2C[C@@]3(C(=O)N(c4cncc5ccccc45)C[C@@H]3C)c3cc(F)ccc3C2=O)co1
ASAP-0014776-001	ASAP-0014776		C[C@H]1CN(c2cncc3ccccc23)C(=O)[C@@]12CN(Cc1cn(C)nn1)C(=O)c1ccc(F)cc12
ASAP-0014784-001	ASAP-0014784		O=C(CN1C[C@@]2(C(=O)N(c3cncc4ccccc34)C[C@@H]2CNC2CCOCC2)c2cc(Cl)ccc2C1=O)NC1CCOCC1
ASAP-0014900-001	ASAP-0014900		CS(=O)(=O)NC[C@H]1CN(c2cncc3ccccc23)C(=O)[C@@]12CN(CCNCC(F)(F)F)C(=O)c1ccc(Cl)cc12
ASAP-0014973-001	ASAP-0014973		O=C1c2ccc(Cl)cc2[C@@]2(CN1Cc1ncno1)C(=O)N(c1cncc3ccccc13)C[C@@H]2CNCC1CC1
ASAP-0015223-001	ASAP-0015223		O=C1c2ccc(Cl)cc2[C@@]2(CN1Cc1ncc[nH]1)C(=O)N(c1cncc3ccccc13)C[C@@H]2CN1CCC1
ASAP-0015225-001	ASAP-0015225		CNC(=O)CN1C[C@@]2(C(=O)N(c3cncc4ccccc34)C[C@@H]2CNCC2(OC)CC2)c2cc(Cl)ccc2C1=O
ASAP-0015229-001	ASAP-0015229		CNC(=O)CN1C[C@@]2(C(=O)N(c3cncc4ccccc34)C[C@@H]2CNC[C@H]2CC2(C)C)c2cc(Cl)ccc2C1=O
ASAP-0015242-001	ASAP-0015242		CNC(=O)CN1C[C@@]2(C(=O)N(c3cncc4ccccc34)C[C@@H]2CNC[C@H]2CC2(C)C)c2cc(Cl)ccc2C1=O
ASAP-0015508-001	ASAP-0015508		C[C@H]1CN(c2cncc3ccccc23)C(=O)[C@@]12CN(CCN1CCOC(C)(C)C1)C(=O)c1ccc(Cl)cc12
ASAP-0015512-001	ASAP-0015512		C[C@@H]1COC[C@H](C)N1CCN1C[C@@]2(C(=O)N(c3cncc4ccccc34)C[C@@H]2C)c2cc(Cl)ccc2C1=O
ASAP-0015514-001	ASAP-0015514		C[C@H]1CN(CCN2C[C@@]3(C(=O)N(c4cncc5ccccc45)C[C@@H]3C)c3cc(Cl)ccc3C2=O)CCO1
ASAP-0015517-001	ASAP-0015517		CNC[C@H]1CN(c2cncc3ccccc23)C(=O)[C@@]12CN(Cc1ccnnc1)C(=O)c1ccc(Cl)cc12
